# Supplementary material for: Lineage-specific microbial protein prediction enables large-scale exploration of protein ecology within the human gut
Source: Nat Commun. 2025 Apr 3;16:3204. doi: 10.1038/s41467-025-58442-w (PMC11968815; doi:10.1038/s41467-025-58442-w)
Supplement: Supplementary file 3 — Supplementary Data 1 [file 41467_2025_58442_MOESM3_ESM.xlsx]

## Sheet: Supplementary Table 1
Supplementary Table 1: Gene Prediction Software. For each gene prediction tool studied, the version, target taxa, and reference are provided.

## Sheet: Sheet1
Name (Version)	Intended Target	Reference
AUGUSTUS (3.3)	eukaryotes	Keller et al., 2011
GlimmerHMM (3.0.4)	eukaryotes	Majoros et al., 2004
SNAP (2006-07-28)	eukaryotes	Korf et al., 2004
FragGeneScan (1.31)	prokaryotes	Rho et al., 2010
GeneMarkS (4.6b)	prokaryotes	Besemer et al., 2001
GeneMarkS2 (1.14_1.25_lic)	prokaryotes	Lomsadze et al., 2018
GeneMarkST (5.1)	prokaryotes	Tang et al., 2015
MetaGeneMark (3.38)	prokaryotes	Besemer, Borodovsky 1999; Zhu et al., 2010
MetaGeneMark-2 (1.23)	prokaryotes	Gemayel et al., 2022
MetaGeneAnnotator (2008/8/19)	prokaryotes	Noguchi et al., 2006
		Noguchi et al., 2008
Prodigal (2.6.3)	prokaryotes	Hyatt et al., 2010
Pyrodigal (2.1.0)	prokaryotes	Larralde et al., 2022
Phanotate (1.5.0)	viruses	McNair et al., 2019
