# Supplementary material for: Lineage-specific microbial protein prediction enables large-scale exploration of protein ecology within the human gut
Source: Nat Commun. 2025 Apr 3;16:3204. doi: 10.1038/s41467-025-58442-w (PMC11968815; doi:10.1038/s41467-025-58442-w)
Supplement: Supplementary file 5 — Supplementary Data 3 [file 41467_2025_58442_MOESM5_ESM.xlsx]

## Sheet: Supplementary Table 3
Supplementary Table 3: Comparison of gene prediction tools. For each genome assigned to the studied domain (Archaeal, Bacterial, Eukaryota, Viral) tools were tested individually, in pairs, and triplets. The perfect, partial, and spurious gene predictions as determined by ORForise are reported.

## Sheet: Archaeal_1_Tool
Tool	arch-Candidatus_methanomassiliicoccus_intestinalis_issoire_mx1_gca_000404225_Perfect	arch-Methanobrevibacter_smithii_atcc_35061_gca_000016525_Perfect	arch-Methanosphaera_stadtmanae_dsm_3091_gca_000012545_Perfect	arch-Candidatus_methanomassiliicoccus_intestinalis_issoire_mx1_gca_000404225_Partial	arch-Methanobrevibacter_smithii_atcc_35061_gca_000016525_Partial	arch-Methanosphaera_stadtmanae_dsm_3091_gca_000012545_Partial	arch-Candidatus_methanomassiliicoccus_intestinalis_issoire_mx1_gca_000404225_Spurious	arch-Methanobrevibacter_smithii_atcc_35061_gca_000016525_Spurious	arch-Methanosphaera_stadtmanae_dsm_3091_gca_000012545_Spurious	Total_Perfect	Total_Partial	Total_Spurious	Percentage_Perfect	Percentage_Partial	Percentage_Spurious
Reference	1821	1795	1534	1821	1795	1534	0	0	0	5150	5150	0	100	100	0
Pyrodigal	1519	1617	1379	1792	1760	1516	63	22	36	4515	5068	121	87.6699	98.4078	2.34951
Prodigal	1519	1617	1379	1792	1760	1516	63	22	36	4515	5068	121	87.6699	98.4078	2.34951
GeneMarkS2	1518	1595	1383	1782	1767	1512	76	25	46	4496	5061	147	87.301	98.2718	2.85437
MetaGeneMark-2	1515	1586	1372	1782	1764	1508	59	12	31	4473	5054	102	86.8544	98.1359	1.98058
GeneMarkS	1525	1577	1366	1769	1767	1513	92	39	57	4468	5049	188	86.7573	98.0388	3.65049
MetaGeneAnnotator	1495	1596	1371	1788	1766	1516	71	28	51	4462	5070	150	86.6408	98.4466	2.91262
GeneMarkST	1510	1566	1372	1756	1754	1513	111	63	69	4448	5023	243	86.3689	97.534	4.71845
MetaGeneMark	1446	1524	1237	1780	1765	1511	67	30	49	4207	5056	146	81.6893	98.1748	2.83495
FragGeneScan	1306	1472	1260	1698	1664	1486	227	55	64	4038	4848	346	78.4078	94.1359	6.71845

## Sheet: Bacterial_1_Tool
Tool	Dimonaco_et_al._2022-Bacillus_Perfect	Dimonaco_et_al._2022-Caul_Perfect	Dimonaco_et_al._2022-E_coli_Perfect	Dimonaco_et_al._2022-Myco_Perfect	Dimonaco_et_al._2022-Pseudo_Perfect	Dimonaco_et_al._2022-Staph_Perfect	path-Campylobacter_jejuni_subsp_jejuni_414_Perfect	path-Clostridioides_difficile_atcc_9689_dsm_1296_Perfect	path-Salmonella_enterica_subsp_enterica_serovar_typhimurium_str_lt2_Perfect	path-Vibrio_cholerae_o1_biovar_el_tor_str_n16961_I_Perfect	path-Vibrio_cholerae_o1_biovar_el_tor_str_n16961_II_Perfect	path-Yersinia_enterocolitica_subsp_enterocolitica_Perfect	prob-Akkermansia_muciniphila_atcc_baa_835_Perfect	prob-Bifidobacterium_animalis_subsp_lactis_bb_12_Perfect	prob-Faecalibacterium_prausnitzii_Perfect	prob-Lactobacillus_acidophilus_ncfm_Perfect	prob-Lactobacillus_rhamnosus_dsm_14870_Perfect	prob-Streptococcus_thermophilus_lmg_18311_Perfect	Dimonaco_et_al._2022-Bacillus_Partial	Dimonaco_et_al._2022-Caul_Partial	Dimonaco_et_al._2022-E_coli_Partial	Dimonaco_et_al._2022-Myco_Partial	Dimonaco_et_al._2022-Pseudo_Partial	Dimonaco_et_al._2022-Staph_Partial	path-Campylobacter_jejuni_subsp_jejuni_414_Partial	path-Clostridioides_difficile_atcc_9689_dsm_1296_Partial	path-Salmonella_enterica_subsp_enterica_serovar_typhimurium_str_lt2_Partial	path-Vibrio_cholerae_o1_biovar_el_tor_str_n16961_I_Partial	path-Vibrio_cholerae_o1_biovar_el_tor_str_n16961_II_Partial	path-Yersinia_enterocolitica_subsp_enterocolitica_Partial	prob-Akkermansia_muciniphila_atcc_baa_835_Partial	prob-Bifidobacterium_animalis_subsp_lactis_bb_12_Partial	prob-Faecalibacterium_prausnitzii_Partial	prob-Lactobacillus_acidophilus_ncfm_Partial	prob-Lactobacillus_rhamnosus_dsm_14870_Partial	prob-Streptococcus_thermophilus_lmg_18311_Partial	Dimonaco_et_al._2022-Bacillus_Spurious	Dimonaco_et_al._2022-Caul_Spurious	Dimonaco_et_al._2022-E_coli_Spurious	Dimonaco_et_al._2022-Myco_Spurious	Dimonaco_et_al._2022-Pseudo_Spurious	Dimonaco_et_al._2022-Staph_Spurious	path-Campylobacter_jejuni_subsp_jejuni_414_Spurious	path-Clostridioides_difficile_atcc_9689_dsm_1296_Spurious	path-Salmonella_enterica_subsp_enterica_serovar_typhimurium_str_lt2_Spurious	path-Vibrio_cholerae_o1_biovar_el_tor_str_n16961_I_Spurious	path-Vibrio_cholerae_o1_biovar_el_tor_str_n16961_II_Spurious	path-Yersinia_enterocolitica_subsp_enterocolitica_Spurious	prob-Akkermansia_muciniphila_atcc_baa_835_Spurious
Reference	4011	3737	4052	476	5178	2478	1868	3596	4450	2736	1092	4082	2138	1640	2544	1862	2916	1889	4011	3737	4052	476	5178	2478	1868	3596	4450	2736	1092	4082	2138	1640	2544	1862	2916	1889	0	0	0	0	0	0	0	0	0	0	0	0	0
Pyrodigal	3673	2393	3737	437	4736	2434	1553	3589	3827	1758	630	4081	1889	759	2217	1660	1920	1369	3943	3433	3973	472	5100	2457	1757	3593	4327	2497	927	4082	2121	1441	2466	1809	2695	1797	73	271	292	55	321	77	68	15	188	100	82	32	69
Prodigal	3673	2393	3737	437	4736	2434	1553	3589	3827	1758	630	4081	1889	759	2217	1660	1920	1369	3943	3433	3973	472	5100	2457	1757	3593	4327	2497	927	4082	2121	1441	2466	1809	2695	1797	73	271	292	55	321	77	68	15	188	100	82	32	69
GeneMarkS2	3747	2336	3664	438	4714	2320	1542	3393	3789	1735	627	3668	1707	725	2216	1671	1925	1377	3934	3446	3949	470	5111	2446	1773	3568	4320	2488	928	3989	2072	1443	2483	1818	2688	1807	46	269	268	53	323	81	76	100	151	82	58	84	81
MetaGeneAnnotator	4009	2389	3561	125	4611	2329	1535	3454	3697	1759	635	3607	1722	756	2211	1659	1919	1383	4010	3461	3918	185	5093	2464	1772	3573	4283	2483	926	3972	2067	1438	2491	1811	2698	1784	30	297	351	698	353	121	62	124	210	116	68	123	85
MetaGeneMark-2	3583	2382	3683	385	4740	2307	1533	3366	3807	1777	621	3574	1670	741	2203	1622	1945	1379	3932	3463	3951	462	5126	2435	1769	3551	4327	2498	926	3986	2069	1446	2490	1807	2684	1781	51	273	264	50	341	67	71	55	147	92	58	94	125
FragGeneScan	2949	2186	3368	117	4274	2080	1330	2947	3609	1875	713	3357	1650	804	2086	1560	2020	1456	3916	3313	3879	175	5010	2443	1659	3516	4250	2496	950	3963	2059	1446	2422	1790	2737	1819	285	327	624	706	506	158	69	101	480	285	136	486	258
GeneMarkS	3679	2155	3272	429	4041	2320	1543	3418	3312	1584	538	3391	1356	583	1852	1636	1911	1277	3883	3369	3734	471	4742	2438	1772	3547	4008	2395	848	3792	1962	1368	2143	1802	2661	1719	95	281	245	55	301	90	79	74	184	106	65	135	102
GeneMarkST	3680	2139	3248	114	4008	2316	1536	3413	3314	1564	534	3367	1345	572	1840	1642	1906	1277	3894	3366	3732	186	4747	2440	1769	3550	4018	2394	853	3805	1956	1368	2145	1811	2667	1734	131	298	316	809	344	108	96	96	250	125	74	181	129
MetaGeneMark	2749	2372	3229	124	4201	1957	1496	2803	3500	1822	680	3218	1711	747	1998	1501	2110	1430	3922	3469	3924	188	5089	2434	1785	3533	4307	2498	944	3980	2072	1435	2449	1817	2701	1799	108	301	319	751	359	81	80	135	201	104	59	154	177
[truncated: 11 more columns]

## Sheet: Eukaryotic_1_Tool
Tool	euka-Aspergillus_nidulans_Perfect	euka-Candida_albicans_Perfect	euka-Saccharomyces_cerevisiae_Perfect	euka-Aspergillus_nidulans_Partial	euka-Candida_albicans_Partial	euka-Saccharomyces_cerevisiae_Partial	euka-Aspergillus_nidulans_Spurious	euka-Candida_albicans_Spurious	euka-Saccharomyces_cerevisiae_Spurious	Total_Perfect	Total_Partial	Total_Spurious	Percentage_Perfect	Percentage_Partial	Percentage_Spurious
Reference	34990	6629	6897	34990	6629	6897	0	0	0	48516	48516	0	100	100	0
AUGUSTUS	3153	5113	5140	10365	5808	5542	8829	445	350	13406	21715	9624	27.6321	44.7584	19.8368
SNAP	2246	5343	5197	7678	5920	5662	30246	1043	922	12786	19260	32211	26.3542	39.6982	66.3925
Pyrodigal	1174	5263	5100	12382	6005	5734	27381	2389	2280	11537	24121	32050	23.7798	49.7176	66.0607
Prodigal	1174	5263	5100	12382	6005	5734	27381	2389	2280	11537	24121	32050	23.7798	49.7176	66.0607
GlimmerHMM	1060	4870	5019	7015	5477	5419	14487	1396	972	10949	17911	16855	22.5678	36.9177	34.7411
GeneMarkS	1252	4783	4806	7877	5372	5282	6718	427	233	10841	18531	7378	22.3452	38.1956	15.2074
GeneMarkST	1076	4924	4729	11682	5801	5528	19149	1299	1130	10729	23011	21578	22.1144	47.4297	44.476
GeneMarkS2	1050	4895	4547	11279	5827	5494	14108	992	748	10492	22600	15848	21.6259	46.5826	32.6655
FragGeneScan	1099	4482	4542	11496	5833	5699	28469	3929	3239	10123	23028	35637	20.8653	47.4648	73.4541
MetaGeneMark	824	4421	3899	8332	5683	5226	12505	2219	1321	9144	19241	16045	18.8474	39.6591	33.0716
MetaGeneAnnotator	883	4395	3741	8857	5493	4721	11366	1504	1321	9019	19071	14191	18.5897	39.3087	29.2501
MetaGeneMark-2	665	3944	3566	7373	5637	5219	10424	1436	956	8175	18229	12816	16.8501	37.5732	26.416

## Sheet: Viral_1_Tool
Tool	virus-Butyrivibrio_phage_Arawn_Perfect	virus-crAss002_Perfect	virus-vB_SepS_BE01_Perfect	virus-Butyrivibrio_phage_Arawn_Partial	virus-crAss002_Partial	virus-vB_SepS_BE01_Partial	virus-Butyrivibrio_phage_Arawn_Spurious	virus-crAss002_Spurious	virus-vB_SepS_BE01_Spurious	Total_Perfect	Total_Partial	Total_Spurious	Percentage_Perfect	Percentage_Partial	Percentage_Spurious
Reference	50	81	70	50	81	70	0	0	0	201	201	0	100	100	0
Pyrodigal	49	70	68	49	76	69	2	3	0	187	194	5	93.0348	96.5174	2.48756
Prodigal	49	70	68	49	76	69	2	3	0	187	194	5	93.0348	96.5174	2.48756
MetaGeneAnnotator	46	74	66	47	80	69	2	1	1	186	196	4	92.5373	97.5124	1.99005
GeneMarkS2	48	73	61	49	77	65	1	1	1	182	191	3	90.5473	95.0249	1.49254
GeneMarkST	46	71	62	47	75	68	3	5	2	179	190	10	89.0547	94.5274	4.97512
MetaGeneMark	46	72	60	47	74	67	3	2	2	178	188	7	88.5572	93.5323	3.48259
MetaGeneMark-2	46	64	67	47	68	69	2	1	1	177	184	4	88.0597	91.5423	1.99005
Phanotate	43	71	62	50	78	68	7	28	11	176	196	46	87.5622	97.5124	22.8856
GeneMarkS	44	75	53	50	80	64	2	1	4	172	194	7	85.5721	96.5174	3.48259
FragGeneScan	43	58	57	46	66	61	1	4	1	158	173	6	78.607	86.0697	2.98507

## Sheet: Archaeal_2_Tools
Tool	arch-Candidatus_methanomassiliicoccus_intestinalis_issoire_mx1_gca_000404225_Perfect	arch-Methanobrevibacter_smithii_atcc_35061_gca_000016525_Perfect	arch-Methanosphaera_stadtmanae_dsm_3091_gca_000012545_Perfect	arch-Candidatus_methanomassiliicoccus_intestinalis_issoire_mx1_gca_000404225_Partial	arch-Methanobrevibacter_smithii_atcc_35061_gca_000016525_Partial	arch-Methanosphaera_stadtmanae_dsm_3091_gca_000012545_Partial	arch-Candidatus_methanomassiliicoccus_intestinalis_issoire_mx1_gca_000404225_Spurious	arch-Methanobrevibacter_smithii_atcc_35061_gca_000016525_Spurious	arch-Methanosphaera_stadtmanae_dsm_3091_gca_000012545_Spurious	Total_Perfect	Total_Partial	Total_Spurious	Percentage_Perfect	Percentage_Partial	Percentage_Spurious
Reference	1821	1795	1534	1821	1795	1534	0	0	0	5150	5150	0	100	100	0
GeneMarkS2 + MetaGeneMark	1652	1699	1436	1802	1777	1518	113	41	72	4787	5097	226	92.9515	98.9709	4.38835
FragGeneScan + GeneMarkS	1655	1692	1435	1810	1781	1524	288	90	103	4782	5115	481	92.8544	99.3204	9.33981
GeneMarkST + MetaGeneMark	1648	1702	1421	1800	1779	1519	141	78	97	4771	5098	316	92.6408	98.9903	6.13592
GeneMarkS + MetaGeneMark	1652	1698	1416	1800	1780	1519	122	54	85	4766	5099	261	92.5437	99.0097	5.06796
MetaGeneAnnotator + MetaGeneMark	1641	1700	1422	1802	1776	1521	111	53	81	4763	5099	245	92.4854	99.0097	4.75728
FragGeneScan + GeneMarkST	1637	1684	1438	1791	1768	1523	303	111	116	4759	5082	530	92.4078	98.6796	10.2913
GeneMarkST + Pyrodigal	1669	1670	1419	1805	1776	1520	136	72	78	4758	5101	286	92.3883	99.0485	5.5534
GeneMarkST + Prodigal	1669	1670	1419	1805	1776	1520	136	72	78	4758	5101	286	92.3883	99.0485	5.5534
MetaGeneMark + MetaGeneMark-2	1635	1697	1421	1793	1775	1512	95	31	59	4753	5080	185	92.2913	98.6408	3.59223
MetaGeneMark-2 + Pyrodigal	1647	1673	1427	1803	1773	1519	87	24	46	4747	5095	157	92.1748	98.932	3.04854
MetaGeneMark-2 + Prodigal	1647	1673	1427	1803	1773	1519	87	24	46	4747	5095	157	92.1748	98.932	3.04854
FragGeneScan + GeneMarkS2	1619	1685	1441	1811	1780	1525	273	77	93	4745	5116	443	92.1359	99.3398	8.60194
GeneMarkS + Pyrodigal	1663	1667	1414	1804	1775	1520	117	47	67	4744	5099	231	92.1165	99.0097	4.48544
GeneMarkS + Prodigal	1663	1667	1414	1804	1775	1520	117	47	67	4744	5099	231	92.1165	99.0097	4.48544
MetaGeneMark + Pyrodigal	1622	1695	1422	1802	1775	1519	103	39	65	4739	5096	207	92.0194	98.9515	4.01942
MetaGeneMark + Prodigal	1622	1695	1422	1802	1775	1519	103	39	65	4739	5096	207	92.0194	98.9515	4.01942
GeneMarkST + MetaGeneMark-2	1677	1638	1423	1802	1775	1518	129	64	76	4738	5095	269	92	98.932	5.2233
GeneMarkS + MetaGeneMark-2	1677	1639	1421	1800	1775	1517	112	40	64	4737	5092	216	91.9806	98.8738	4.19417
GeneMarkS2 + Pyrodigal	1635	1671	1422	1804	1775	1520	100	36	60	4728	5099	196	91.8058	99.0097	3.80583
GeneMarkS2 + Prodigal	1635	1671	1422	1804	1775	1520	100	36	60	4728	5099	196	91.8058	99.0097	3.80583
FragGeneScan + MetaGeneMark-2	1612	1677	1437	1802	1777	1522	259	63	81	4726	5101	403	91.767	99.0485	7.82524
MetaGeneAnnotator + Pyrodigal	1627	1674	1419	1802	1777	1522	97	43	67	4720	5101	207	91.6505	99.0485	4.01942
MetaGeneAnnotator + Prodigal	1627	1674	1419	1802	1777	1522	97	43	67	4720	5101	207	91.6505	99.0485	4.01942
MetaGeneAnnotator + MetaGeneMark-2	1649	1648	1419	1801	1778	1521	94	37	65	4716	5100	196	91.5728	99.0291	3.80583
FragGeneScan + Pyrodigal	1598	1688	1428	1807	1778	1523	259	72	82	4714	5108	413	91.534	99.1845	8.01942
FragGeneScan + Prodigal	1598	1688	1428	1807	1778	1523	259	72	82	4714	5108	413	91.534	99.1845	8.01942
GeneMarkST + MetaGeneAnnotator	1654	1643	1416	1802	1781	1522	142	83	98	4713	5105	323	91.5146	99.1262	6.27184
GeneMarkS2 + MetaGeneAnnotator	1637	1655	1420	1801	1782	1523	110	47	75	4712	5106	232	91.4951	99.1456	4.50485
GeneMarkS + MetaGeneAnnotator	1652	1644	1416	1800	1781	1522	124	61	84	4712	5103	269	91.4951	99.0874	5.2233
FragGeneScan + MetaGeneAnnotator	1610	1680	1421	1807	1777	1525	266	77	93	4711	5109	436	91.4757	99.2039	8.46602
GeneMarkS2 + GeneMarkST	1655	1641	1410	1798	1775	1519	138	71	79	4706	5092	288	91.3786	98.8738	5.59223
GeneMarkS + GeneMarkS2	1660	1638	1407	1798	1776	1518	123	47	69	4705	5092	239	91.3592	98.8738	4.64078
GeneMarkS2 + MetaGeneMark-2	1612	1637	1414	1796	1774	1515	90	26	53	4663	5085	169	90.5437	98.7379	3.28155
FragGeneScan + MetaGeneMark	1581	1666	1361	1803	1777	1522	267	77	95	4608	5102	439	89.4757	99.068	8.52427
GeneMarkS + GeneMarkST	1582	1590	1378	1776	1768	1514	120	65	71	4550	5058	256	88.3495	98.2136	4.97087
Prodigal + Pyrodigal	1519	1617	1379	1792	1760	1516	63	22	36	4515	5068	121	87.6699	98.4078	2.34951

## Sheet: Bacterial_2_Tools
Tool	Dimonaco_et_al._2022-Bacillus_Perfect	Dimonaco_et_al._2022-Caul_Perfect	Dimonaco_et_al._2022-E_coli_Perfect	Dimonaco_et_al._2022-Myco_Perfect	Dimonaco_et_al._2022-Pseudo_Perfect	Dimonaco_et_al._2022-Staph_Perfect	path-Campylobacter_jejuni_subsp_jejuni_414_Perfect	path-Clostridioides_difficile_atcc_9689_dsm_1296_Perfect	path-Salmonella_enterica_subsp_enterica_serovar_typhimurium_str_lt2_Perfect	path-Vibrio_cholerae_o1_biovar_el_tor_str_n16961_I_Perfect	path-Vibrio_cholerae_o1_biovar_el_tor_str_n16961_II_Perfect	path-Yersinia_enterocolitica_subsp_enterocolitica_Perfect	prob-Akkermansia_muciniphila_atcc_baa_835_Perfect	prob-Bifidobacterium_animalis_subsp_lactis_bb_12_Perfect	prob-Faecalibacterium_prausnitzii_Perfect	prob-Lactobacillus_acidophilus_ncfm_Perfect	prob-Lactobacillus_rhamnosus_dsm_14870_Perfect	prob-Streptococcus_thermophilus_lmg_18311_Perfect	Dimonaco_et_al._2022-Bacillus_Partial	Dimonaco_et_al._2022-Caul_Partial	Dimonaco_et_al._2022-E_coli_Partial	Dimonaco_et_al._2022-Myco_Partial	Dimonaco_et_al._2022-Pseudo_Partial	Dimonaco_et_al._2022-Staph_Partial	path-Campylobacter_jejuni_subsp_jejuni_414_Partial	path-Clostridioides_difficile_atcc_9689_dsm_1296_Partial	path-Salmonella_enterica_subsp_enterica_serovar_typhimurium_str_lt2_Partial	path-Vibrio_cholerae_o1_biovar_el_tor_str_n16961_I_Partial	path-Vibrio_cholerae_o1_biovar_el_tor_str_n16961_II_Partial	path-Yersinia_enterocolitica_subsp_enterocolitica_Partial	prob-Akkermansia_muciniphila_atcc_baa_835_Partial	prob-Bifidobacterium_animalis_subsp_lactis_bb_12_Partial	prob-Faecalibacterium_prausnitzii_Partial	prob-Lactobacillus_acidophilus_ncfm_Partial	prob-Lactobacillus_rhamnosus_dsm_14870_Partial	prob-Streptococcus_thermophilus_lmg_18311_Partial	Dimonaco_et_al._2022-Bacillus_Spurious	Dimonaco_et_al._2022-Caul_Spurious	Dimonaco_et_al._2022-E_coli_Spurious	Dimonaco_et_al._2022-Myco_Spurious	Dimonaco_et_al._2022-Pseudo_Spurious	Dimonaco_et_al._2022-Staph_Spurious	path-Campylobacter_jejuni_subsp_jejuni_414_Spurious	path-Clostridioides_difficile_atcc_9689_dsm_1296_Spurious	path-Salmonella_enterica_subsp_enterica_serovar_typhimurium_str_lt2_Spurious	path-Vibrio_cholerae_o1_biovar_el_tor_str_n16961_I_Spurious	path-Vibrio_cholerae_o1_biovar_el_tor_str_n16961_II_Spurious	path-Yersinia_enterocolitica_subsp_enterocolitica_Spurious	prob-Akkermansia_muciniphila_atcc_baa_835_Spurious
Reference	4011	3737	4052	476	5178	2478	1868	3596	4450	2736	1092	4082	2138	1640	2544	1862	2916	1889	4011	3737	4052	476	5178	2478	1868	3596	4450	2736	1092	4082	2138	1640	2544	1862	2916	1889	0	0	0	0	0	0	0	0	0	0	0	0	0
MetaGeneMark + Pyrodigal	3752	2573	3850	440	4881	2445	1608	3593	4045	1967	728	4081	1987	853	2328	1723	2314	1536	3982	3481	3991	472	5145	2464	1794	3595	4358	2526	956	4082	2128	1458	2497	1827	2729	1835	166	376	445	796	506	119	125	139	320	155	115	168	213
MetaGeneMark + Prodigal	3752	2573	3850	440	4881	2445	1608	3593	4045	1967	728	4081	1987	853	2328	1723	2314	1536	3982	3481	3991	472	5145	2464	1794	3595	4358	2526	956	4082	2128	1458	2497	1827	2729	1835	166	376	445	796	506	119	125	139	320	155	115	168	213
FragGeneScan + Pyrodigal	3782	2542	3848	440	4846	2455	1592	3592	4046	1977	742	4081	1974	882	2310	1730	2211	1546	3991	3465	4001	472	5142	2469	1780	3595	4367	2538	968	4082	2128	1482	2495	1823	2766	1847	334	421	746	749	644	198	121	106	585	333	180	500	293
FragGeneScan + Prodigal	3782	2542	3848	440	4846	2455	1592	3592	4046	1977	742	4081	1974	882	2310	1730	2211	1546	3991	3465	4001	472	5142	2469	1780	3595	4367	2538	968	4082	2128	1482	2495	1823	2766	1847	334	421	746	749	644	198	121	106	585	333	180	500	293
GeneMarkS2 + MetaGeneMark	3831	2544	3819	442	4877	2409	1610	3475	4015	1955	722	3823	1945	829	2324	1736	2314	1538	3969	3483	3975	471	5131	2460	1799	3579	4342	2514	955	4015	2105	1454	2500	1830	2724	1835	141	373	414	793	487	115	111	196	270	136	82	200	214
FragGeneScan + GeneMarkS2	3842	2522	3840	442	4858	2390	1588	3486	4032	1971	750	3863	1918	873	2311	1741	2219	1557	3983	3473	3992	471	5145	2466	1792	3584	4358	2535	970	4032	2112	1480	2501	1829	2771	1853	319	416	733	748	643	196	130	167	552	319	160	541	309
MetaGeneAnnotator + Pyrodigal	4009	2548	3817	441	4869	2458	1590	3591	3945	1840	666	4081	1992	818	2276	1704	2000	1462	4011	3474	3987	472	5141	2471	1782	3596	4350	2505	935	4082	2126	1455	2504	1823	2735	1831	100	366	458	745	470	144	99	127	299	161	102	136	128
MetaGeneAnnotator + Prodigal	4009	2548	3817	441	4869	2458	1590	3591	3945	1840	666	4081	1992	818	2276	1704	2000	1462	4011	3474	3987	472	5141	2471	1782	3596	4350	2505	935	4082	2126	1455	2504	1823	2735	1831	100	366	458	745	470	144	99	127	299	161	102	136	128
MetaGeneMark-2 + Pyrodigal	3794	2510	3854	452	4893	2447	1592	3592	3962	1873	662	4081	1983	824	2287	1701	2016	1475	3971	3469	3989	473	5146	2461	1783	3595	4357	2517	939	4082	2124	1456	2501	1819	2709	1828	102	334	380	80	441	91	111	58	251	135	98	104	167
MetaGeneMark-2 + Prodigal	3794	2510	3854	452	4893	2447	1592	3592	3962	1873	662	4081	1983	824	2287	1701	2016	1475	3971	3469	3989	473	5146	2461	1783	3595	4357	2517	939	4082	2124	1456	2501	1819	2709	1828	102	334	380	80	441	91	111	58	251	135	98	104	167
FragGeneScan + MetaGeneAnnotator	4009	2553	3798	129	4813	2388	1583	3508	3996	1989	749	3835	1934	882	2315	1732	2215	1561	4011	3484	3981	189	5137	2472	1787	3579	4353	2532	968	4023	2111	1481	2507	1825	2778	1850	311	461	804	840	674	217	114	182	603	344	171	569	317
MetaGeneAnnotator + MetaGeneMark	4009	2582	3765	128	4800	2407	1602	3519	3979	1966	732	3785	1930	846	2335	1734	2309	1544	4011	3491	3964	189	5138	2471	1794	3578	4340	2516	956	4012	2104	1455	2511	1830	2744	1829	136	416	499	846	532	156	122	222	317	166	93	243	231
GeneMarkS2 + Pyrodigal	3847	2484	3846	449	4898	2453	1595	3591	3981	1808	666	4081	1985	810	2279	1702	2013	1473	3963	3462	3985	472	5141	2461	1785	3595	4353	2509	941	4082	2123	1454	2496	1823	2714	1836	98	326	370	67	429	100	114	102	248	126	98	94	122
GeneMarkS2 + Prodigal	3847	2484	3846	449	4898	2453	1595	3591	3981	1808	666	4081	1985	810	2279	1702	2013	1473	3963	3462	3985	472	5141	2461	1785	3595	4353	2509	941	4082	2123	1454	2496	1823	2714	1836	98	326	370	67	429	100	114	102	248	126	98	94	122
MetaGeneAnnotator + MetaGeneMark-2	4010	2557	3814	404	4902	2383	1598	3506	3952	1885	672	3844	1942	824	2292	1721	2014	1483	4011	3482	3971	468	5144	2469	1791	3582	4343	2511	939	4011	2098	1456	2508	1826	2726	1823	81	371	435	741	477	134	111	138	266	156	82	178	175
FragGeneScan + MetaGeneMark-2	3704	2548	3805	404	4851	2379	1580	3472	4030	1989	747	3779	1858	880	2290	1710	2208	1558	3980	3485	3985	467	5151	2467	1791	3575	4362	2533	968	4023	2105	1478	2504	1823	2764	1846	321	435	715	748	649	190	125	133	550	327	158	542	343
FragGeneScan + GeneMarkS	3824	2461	3781	436	4724	2402	1594	3505	3978	1953	736	3818	1883	850	2253	1737	2225	1555	3980	3443	3976	471	5099	2467	1793	3575	4346	2531	965	4022	2095	1468	2441	1829	2766	1853	345	440	759	749	702	206	133	147	611	345	177	592	343
GeneMarkST + Pyrodigal	3845	2496	3822	439	4842	2451	1595	3591	3922	1784	649	4082	1978	780	2261	1702	1993	1429	3971	3441	3980	472	5111	2460	1785	3595	4339	2501	932	4082	2122	1445	2469	1831	2715	1830	170	372	480	856	533	128	131	100	359	165	124	189	178
GeneMarkST + Prodigal	3845	2496	3822	439	4842	2451	1595	3591	3922	1784	649	4082	1978	780	2261	1702	1993	1429	3971	3441	3980	472	5111	2460	1785	3595	4339	2501	932	4082	2122	1445	2469	1831	2715	1830	170	372	480	856	533	128	131	100	359	165	124	189	178
MetaGeneMark + MetaGeneMark-2	3660	2573	3791	405	4867	2382	1601	3431	4009	1953	722	3737	1886	835	2299	1692	2290	1519	3962	3487	3965	468	5139	2448	1794	3559	4343	2510	952	4003	2093	1458	2498	1823	2713	1816	135	381	408	795	500	108	105	158	267	135	86	200	237
GeneMarkS + Pyrodigal	3836	2491	3817	449	4838	2452	1591	3591	3915	1789	653	4081	1982	785	2260	1696	1990	1434	3967	3440	3979	472	5108	2461	1783	3595	4337	2501	932	4082	2122	1445	2469	1823	2712	1824	135	357	411	72	494	110	115	78	301	148	114	143	154
GeneMarkS + Prodigal	3836	2491	3817	449	4838	2452	1591	3591	3915	1789	653	4081	1982	785	2260	1696	1990	1434	3967	3440	3979	472	5108	2461	1783	3595	4337	2501	932	4082	2122	1445	2469	1823	2712	1824	135	357	411	72	494	110	115	78	301	148	114	143	154
GeneMarkS2 + MetaGeneAnnotator	4009	2531	3804	442	4882	2371	1593	3506	3950	1837	673	3855	1930	809	2275	1710	2001	1468	4011	3481	3974	472	5140	2469	1789	3587	4342	2506	942	4015	2096	1455	2505	1831	2727	1825	75	373	435	741	457	143	121	169	270	144	81	172	131
GeneMarkS + MetaGeneMark-2	3820	2528	3800	447	4880	2385	1592	3503	3918	1845	646	3833	1879	785	2285	1708	2019	1474	3963	3467	3961	473	5134	2454	1794	3581	4340	2506	932	4014	2092	1450	2496	1824	2700	1824	128	383	383	75	510	106	103	100	264	152	90	196	210
FragGeneScan + GeneMarkST	3823	2450	3770	126	4712	2397	1595	3502	3978	1949	733	3812	1868	841	2253	1744	2221	1548	3980	3433	3972	189	5094	2465	1790	3575	4342	2527	962	4024	2089	1467	2441	1835	2767	1857	375	450	815	957	735	222	150	168	664	359	185	630	367
GeneMarkST + MetaGeneMark-2	3827	2530	3804	399	4880	2380	1594	3496	3924	1844	645	3844	1869	780	2287	1715	2017	1474	3967	3469	3965	467	5134	2454	1795	3581	4342	2508	933	4022	2093	1451	2496	1830	2703	1831	163	398	453	852	547	126	120	121	324	168	101	243	236
GeneMarkS + MetaGeneMark	3796	2491	3679	435	4637	2398	1607	3508	3889	1921	702	3732	1876	771	2235	1711	2310	1525	3965	3471	3944	471	5096	2457	1799	3579	4321	2509	948	4005	2096	1439	2460	1829	2724	1833	187	405	430	797	521	128	112	182	327	161	95	249	257
GeneMarkS2 + MetaGeneMark-2	3812	2468	3796	449	4852	2371	1580	3480	3926	1839	654	3808	1848	771	2274	1711	2008	1462	3960	3468	3969	471	5131	2455	1790	3579	4339	2508	938	4009	2094	1452	2495	1825	2699	1825	77	326	332	75	389	93	92	119	195	117	75	132	163
GeneMarkS + MetaGeneAnnotator	4009	2497	3716	434	4734	2375	1598	3509	3826	1802	655	3794	1821	784	2266	1698	1992	1439	4011	3470	3950	471	5099	2470	1793	3587	4305	2498	932	4002	2079	1444	2494	1825	2716	1818	122	402	469	742	522	158	122	162	329	173	98	222	162
GeneMarkST + MetaGeneMark	3798	2492	3672	126	4634	2395	1609	3506	3893	1921	705	3725	1874	767	2239	1719	2308	1526	3971	3473	3948	189	5096	2456	1800	3580	4325	2512	951	4011	2097	1440	2460	1835	2725	1840	222	417	498	933	560	145	129	202	381	178	103	291	281
GeneMarkS + GeneMarkS2	3823	2448	3758	447	4824	2360	1584	3484	3888	1774	651	3798	1845	769	2262	1701	2001	1449	3949	3452	3957	472	5117	2452	1787	3579	4329	2491	931	4004	2081	1447	2486	1823	2697	1818	111	354	373	68	477	104	101	128	257	133	88	170	162
GeneMarkS2 + GeneMarkST	3831	2456	3762	440	4823	2356	1587	3481	3892	1771	648	3802	1837	763	2261	1704	1999	1451	3954	3454	3957	471	5119	2452	1789	3579	4331	2493	930	4011	2082	1448	2486	1829	2699	1824	143	372	436	850	512	121	114	147	315	151	96	213	185
Prodigal + Pyrodigal	3673	2393	3737	437	4736	2434	1553	3589	3827	1758	630	4081	1889	759	2217	1660	1920	1369	3943	3433	3973	472	5100	2457	1757	3593	4327	2497	927	4082	2121	1441	2466	1809	2695	1797	73	271	292	55	321	77	68	15	188	100	82	32	69
GeneMarkST + MetaGeneAnnotator	4009	2500	3721	125	4736	2373	1602	3506	3836	1798	652	3788	1822	778	2267	1702	1989	1443	4011	3472	3952	187	5099	2470	1794	3587	4309	2500	933	4010	2080	1445	2494	1833	2719	1822	154	420	540	898	563	176	138	182	382	189	108	265	188
FragGeneScan + MetaGeneMark	3167	2542	3586	128	4620	2225	1570	3188	3864	2009	760	3585	1886	880	2218	1652	2266	1565	3976	3488	3977	188	5126	2464	1795	3568	4355	2538	975	4019	2110	1475	2476	1825	2773	1849	363	458	742	883	670	195	131	203	583	324	160	570	372
GeneMarkS + GeneMarkST	3710	2188	3303	431	4073	2328	1553	3429	3361	1590	549	3443	1406	591	1860	1652	1922	1300	3899	3377	3745	471	4755	2445	1778	3552	4027	2400	858	3813	1969	1372	2146	1812	2670	1737	132	310	327	852	357	111	100	99	256	131	81	195	143
[truncated: 11 more columns]

## Sheet: Eukaryotic_2_Tools
Tool	euka-Aspergillus_nidulans_Perfect	euka-Candida_albicans_Perfect	euka-Saccharomyces_cerevisiae_Perfect	euka-Aspergillus_nidulans_Partial	euka-Candida_albicans_Partial	euka-Saccharomyces_cerevisiae_Partial	euka-Aspergillus_nidulans_Spurious	euka-Candida_albicans_Spurious	euka-Saccharomyces_cerevisiae_Spurious	Total_Perfect	Total_Partial	Total_Spurious	Percentage_Perfect	Percentage_Partial	Percentage_Spurious
Reference	34990	6629	6897	34990	6629	6897	0	0	0	48516	48516	0	100	100	0
AUGUSTUS + SNAP	4591	5693	5549	13888	6154	5810	37784	1413	1236	15833	25852	40433	32.6346	53.2855	83.3395
AUGUSTUS + Pyrodigal	3438	5849	5751	15378	6304	6008	34827	2779	2611	15038	27690	40217	30.996	57.074	82.8943
AUGUSTUS + Prodigal	3438	5849	5751	15378	6304	6008	34827	2779	2611	15038	27690	40217	30.996	57.074	82.8943
Pyrodigal + SNAP	3007	5968	5759	14641	6353	6032	51119	3228	2965	14734	27026	57312	30.3694	55.7053	118.13
Prodigal + SNAP	3007	5968	5759	14641	6353	6032	51119	3228	2965	14734	27026	57312	30.3694	55.7053	118.13
AUGUSTUS + FragGeneScan	3397	5664	5670	14762	6204	5989	35995	4334	3574	14731	26955	43903	30.3632	55.559	90.4918
AUGUSTUS + GlimmerHMM	3454	5586	5590	12471	6102	5824	22009	1776	1298	14630	24397	25083	30.155	50.2865	51.7005
AUGUSTUS + GeneMarkST	3395	5592	5495	14820	6136	5807	26825	1693	1462	14482	26763	29980	29.8499	55.1632	61.794
AUGUSTUS + GeneMarkS2	3398	5596	5458	14457	6157	5791	21884	1386	1078	14452	26405	24348	29.7881	54.4253	50.1855
AUGUSTUS + GeneMarkS	3426	5554	5469	12312	6046	5716	14192	833	563	14449	24074	15588	29.7819	49.6207	32.1296
FragGeneScan + SNAP	2950	5773	5705	14098	6235	6021	53386	4791	3934	14428	26354	62111	29.7386	54.3202	128.022
AUGUSTUS + MetaGeneMark	3322	5583	5436	12858	6132	5766	20306	2618	1655	14341	24756	24579	29.5593	51.0265	50.6616
GeneMarkS + SNAP	3065	5711	5456	12012	6162	5805	34938	1419	1033	14232	23979	37390	29.3347	49.4249	77.0674
AUGUSTUS + MetaGeneAnnotator	3341	5517	5358	13182	6089	5700	19230	1893	1655	14216	24971	22778	29.3017	51.4696	46.9495
AUGUSTUS + MetaGeneMark-2	3295	5527	5381	12419	6113	5760	18443	1838	1293	14203	24292	21574	29.2749	50.0701	44.4678
GeneMarkST + SNAP	2934	5716	5512	14264	6195	5852	46238	2190	1867	14162	26311	50295	29.1904	54.2316	103.667
GeneMarkS2 + SNAP	2917	5735	5506	14034	6233	5859	41972	1921	1555	14158	26126	45448	29.1821	53.8503	93.6763
GlimmerHMM + SNAP	2924	5677	5553	11329	6180	5871	40510	2269	1716	14154	23380	44495	29.1739	48.1903	91.712
MetaGeneMark + SNAP	2789	5706	5475	12195	6210	5841	40401	3135	2131	13970	24246	45667	28.7946	49.9753	94.1277
MetaGeneAnnotator + SNAP	2796	5667	5407	12478	6158	5781	39231	2403	2133	13870	24417	43767	28.5885	50.3277	90.2115
MetaGeneMark-2 + SNAP	2651	5680	5449	11640	6217	5851	39034	2387	1782	13780	23708	43203	28.403	48.8664	89.049
GlimmerHMM + Pyrodigal	1508	5770	5771	12992	6238	6034	37224	3557	3072	13049	25264	43853	26.8963	52.0735	90.3887
GlimmerHMM + Prodigal	1508	5770	5771	12992	6238	6034	37224	3557	3072	13049	25264	43853	26.8963	52.0735	90.3887
FragGeneScan + GlimmerHMM	1446	5573	5677	12340	6141	6012	38564	5123	4053	12696	24493	47740	26.1687	50.4844	98.4005
GeneMarkST + GlimmerHMM	1450	5523	5516	12481	6078	5850	30569	2457	1923	12489	24409	34949	25.742	50.3112	72.036
GeneMarkS2 + GlimmerHMM	1453	5532	5490	12165	6104	5860	25923	2203	1588	12475	24129	29714	25.7132	49.7341	61.2458
GeneMarkS + GlimmerHMM	1487	5457	5466	9537	5983	5793	17885	1730	1079	12410	21313	20694	25.5792	43.9298	42.654
GlimmerHMM + MetaGeneMark	1365	5497	5469	10459	6088	5848	24376	3460	2201	12331	22395	30037	25.4164	46.16	61.9115
GlimmerHMM + MetaGeneAnnotator	1376	5478	5405	10831	6051	5784	23465	2738	2211	12259	22666	28414	25.268	46.7186	58.5662
GeneMarkS + Pyrodigal	1381	5445	5353	12538	6014	5757	30517	2734	2416	12179	24309	35667	25.1031	50.1051	73.516
GeneMarkS + Prodigal	1381	5445	5353	12538	6014	5757	30517	2734	2416	12179	24309	35667	25.1031	50.1051	73.516
GlimmerHMM + MetaGeneMark-2	1298	5427	5422	9937	6083	5847	22974	2718	1841	12147	21867	27533	25.0371	45.0717	56.7504
GeneMarkST + Pyrodigal	1277	5419	5310	13154	6024	5782	37114	3192	2893	12006	24960	43199	24.7465	51.4469	89.0407
GeneMarkST + Prodigal	1277	5419	5310	13154	6024	5782	37114	3192	2893	12006	24960	43199	24.7465	51.4469	89.0407
GeneMarkS2 + Pyrodigal	1288	5412	5300	13016	6022	5778	34324	3002	2679	12000	24816	40005	24.7341	51.1501	82.4573
GeneMarkS2 + Prodigal	1288	5412	5300	13016	6022	5778	34324	3002	2679	12000	24816	40005	24.7341	51.1501	82.4573
FragGeneScan + Pyrodigal	1262	5384	5329	13034	6042	5858	41941	5279	4565	11975	24934	51785	24.6826	51.3934	106.738
FragGeneScan + Prodigal	1262	5384	5329	13034	6042	5858	41941	5279	4565	11975	24934	51785	24.6826	51.3934	106.738
FragGeneScan + GeneMarkS	1356	5284	5306	11824	5914	5746	31861	4277	3384	11946	23484	39522	24.6228	48.4047	81.4618
MetaGeneAnnotator + Pyrodigal	1294	5391	5256	12743	6017	5761	32489	3403	3277	11941	24521	39169	24.6125	50.5421	80.7342
MetaGeneAnnotator + Prodigal	1294	5391	5256	12743	6017	5761	32489	3403	3277	11941	24521	39169	24.6125	50.5421	80.7342
MetaGeneMark + Pyrodigal	1286	5374	5266	12641	6019	5779	34025	4052	3224	11926	24439	41301	24.5816	50.3731	85.1286
MetaGeneMark + Prodigal	1286	5374	5266	12641	6019	5779	34025	4052	3224	11926	24439	41301	24.5816	50.3731	85.1286
MetaGeneMark-2 + Pyrodigal	1266	5369	5254	12585	6019	5776	33569	3423	2925	11889	24380	39917	24.5053	50.2515	82.276
MetaGeneMark-2 + Prodigal	1266	5369	5254	12585	6019	5776	33569	3423	2925	11889	24380	39917	24.5053	50.2515	82.276
FragGeneScan + GeneMarkST	1242	5257	5216	12726	5942	5774	38192	4725	3871	11715	24442	46788	24.1467	50.3793	96.4383
FragGeneScan + GeneMarkS2	1255	5259	5163	12609	5972	5785	35607	4520	3664	11677	24366	43791	24.0683	50.2226	90.2609
GeneMarkS + GeneMarkST	1353	5225	5094	11924	5857	5574	22663	1619	1267	11672	23355	25549	24.058	48.1388	52.661
GeneMarkS + GeneMarkS2	1343	5213	5087	11521	5879	5568	17801	1339	891	11643	22968	20031	23.9983	47.3411	41.2874
GeneMarkS + MetaGeneMark	1327	5212	5069	10078	5837	5530	16582	2556	1460	11608	21445	20598	23.9261	44.2019	42.4561
Prodigal + Pyrodigal	1174	5263	5100	12382	6005	5734	27381	2389	2280	11537	24121	32050	23.7798	49.7176	66.0607
GeneMarkS + MetaGeneAnnotator	1339	5157	5023	10561	5805	5510	15647	1835	1469	11519	21876	18951	23.7427	45.0903	39.0613
GeneMarkS + MetaGeneMark-2	1301	5168	5047	9633	5823	5517	15054	1800	1105	11516	20973	17959	23.7365	43.229	37.0167
GeneMarkS2 + GeneMarkST	1231	5168	4989	12185	5881	5590	24791	1812	1447	11388	23656	28050	23.4727	48.7592	57.816
FragGeneScan + MetaGeneAnnotator	1226	5115	4986	12070	5915	5735	33663	4718	4164	11327	23720	42545	23.3469	48.8911	87.6927
GeneMarkST + MetaGeneMark	1194	5124	4992	11937	5874	5604	26058	3077	2132	11310	23415	31267	23.3119	48.2624	64.4468
GeneMarkST + MetaGeneMark-2	1168	5151	4981	11898	5894	5604	25662	2456	1846	11300	23396	29964	23.2913	48.2233	61.7611
FragGeneScan + MetaGeneMark	1232	5040	4975	11934	5923	5732	35117	5266	4048	11247	23589	44431	23.182	48.6211	91.5801
GeneMarkS2 + MetaGeneMark	1232	5154	4818	11612	5890	5562	21699	2806	1777	11204	23064	26282	23.0934	47.539	54.1718
GeneMarkST + MetaGeneAnnotator	1195	5066	4891	12002	5842	5560	24496	2420	2160	11152	23404	29076	22.9862	48.2398	59.9307
GeneMarkS2 + MetaGeneAnnotator	1215	5111	4808	11701	5868	5528	20236	2159	1812	11134	23097	24207	22.9491	47.607	49.8949
GeneMarkS2 + MetaGeneMark-2	1169	5110	4797	11540	5881	5551	20708	2118	1450	11076	22972	24276	22.8296	47.3493	50.0371
FragGeneScan + MetaGeneMark-2	1192	4907	4873	11818	5944	5743	34353	4736	3807	10972	23505	42896	22.6152	48.4479	88.4162
MetaGeneAnnotator + MetaGeneMark	1019	4903	4478	9798	5771	5366	18205	3055	2227	10400	20935	23487	21.4362	43.1507	48.4108
MetaGeneAnnotator + MetaGeneMark-2	983	4879	4392	9579	5788	5389	17445	2461	1948	10254	20756	21854	21.1353	42.7818	45.0449
MetaGeneMark + MetaGeneMark-2	904	4735	4306	8702	5770	5365	17119	2805	1765	9945	19837	21689	20.4984	40.8875	44.7048

## Sheet: Viral_2_Tools
Tool	virus-Butyrivibrio_phage_Arawn_Perfect	virus-crAss002_Perfect	virus-vB_SepS_BE01_Perfect	virus-Butyrivibrio_phage_Arawn_Partial	virus-crAss002_Partial	virus-vB_SepS_BE01_Partial	virus-Butyrivibrio_phage_Arawn_Spurious	virus-crAss002_Spurious	virus-vB_SepS_BE01_Spurious	Total_Perfect	Total_Partial	Total_Spurious	Percentage_Perfect	Percentage_Partial	Percentage_Spurious
Reference	50	81	70	50	81	70	0	0	0	201	201	0	100	100	0
GeneMarkS2 + MetaGeneAnnotator	49	79	69	50	81	69	2	1	2	197	200	5	98.01	99.5025	2.48756
MetaGeneAnnotator + Pyrodigal	50	77	69	50	81	70	3	4	1	196	201	8	97.5124	100	3.9801
MetaGeneAnnotator + Prodigal	50	77	69	50	81	70	3	4	1	196	201	8	97.5124	100	3.9801
GeneMarkST + MetaGeneAnnotator	49	78	69	49	81	70	3	5	3	196	200	11	97.5124	99.5025	5.47264
GeneMarkS + MetaGeneMark-2	49	78	69	50	81	70	3	2	4	196	201	9	97.5124	100	4.47761
GeneMarkS + MetaGeneAnnotator	49	79	68	50	81	70	3	2	5	196	201	10	97.5124	100	4.97512
MetaGeneAnnotator + MetaGeneMark	49	77	69	49	81	70	3	2	3	195	200	8	97.0149	99.5025	3.9801
GeneMarkS + MetaGeneMark	50	79	66	50	81	70	3	3	5	195	201	11	97.0149	100	5.47264
GeneMarkS + GeneMarkS2	49	79	67	50	81	69	2	2	4	195	200	8	97.0149	99.5025	3.9801
Phanotate + Pyrodigal	49	76	69	50	79	70	9	30	11	194	199	50	96.5174	99.005	24.8756
Phanotate + Prodigal	49	76	69	50	79	70	9	30	11	194	199	50	96.5174	99.005	24.8756
MetaGeneMark-2 + Phanotate	49	76	69	50	79	70	9	29	11	194	199	49	96.5174	99.005	24.3781
MetaGeneMark + Pyrodigal	50	75	69	50	78	69	4	5	2	194	197	11	96.5174	98.01	5.47264
MetaGeneMark + Prodigal	50	75	69	50	78	69	4	5	2	194	197	11	96.5174	98.01	5.47264
MetaGeneAnnotator + MetaGeneMark-2	49	77	68	49	81	70	3	2	2	194	200	7	96.5174	99.5025	3.48259
GeneMarkS2 + Pyrodigal	50	75	69	50	78	69	2	4	1	194	197	7	96.5174	98.01	3.48259
GeneMarkS2 + Prodigal	50	75	69	50	78	69	2	4	1	194	197	7	96.5174	98.01	3.48259
GeneMarkS2 + Phanotate	49	77	68	50	79	69	8	28	12	194	198	48	96.5174	98.5075	23.8806
GeneMarkS + Pyrodigal	49	76	69	50	80	70	3	4	4	194	200	11	96.5174	99.5025	5.47264
GeneMarkS + Prodigal	49	76	69	50	80	70	3	4	4	194	200	11	96.5174	99.5025	5.47264
FragGeneScan + Pyrodigal	49	75	70	50	79	70	3	7	1	194	199	11	96.5174	99.005	5.47264
FragGeneScan + Prodigal	49	75	70	50	79	70	3	7	1	194	199	11	96.5174	99.005	5.47264
FragGeneScan + GeneMarkS2	49	79	66	50	80	67	2	4	2	194	197	8	96.5174	98.01	3.9801
MetaGeneMark + Phanotate	48	77	68	50	79	70	9	29	11	193	199	49	96.0199	99.005	24.3781
MetaGeneAnnotator + Phanotate	48	78	67	50	81	69	9	28	12	193	200	49	96.0199	99.5025	24.3781
GeneMarkST + Phanotate	48	77	68	50	79	70	9	31	11	193	199	51	96.0199	99.005	25.3731
GeneMarkST + Pyrodigal	50	73	69	50	76	70	4	8	2	192	196	14	95.5224	97.5124	6.96517
GeneMarkST + Prodigal	50	73	69	50	76	70	4	8	2	192	196	14	95.5224	97.5124	6.96517
GeneMarkST + MetaGeneMark-2	48	75	69	48	77	69	4	6	2	192	194	12	95.5224	96.5174	5.97015
GeneMarkS2 + MetaGeneMark-2	49	74	69	49	77	69	2	2	2	192	195	6	95.5224	97.0149	2.98507
GeneMarkS + GeneMarkST	50	76	66	50	80	70	3	5	5	192	200	13	95.5224	99.5025	6.46766
FragGeneScan + GeneMarkS	48	78	66	50	81	69	2	5	5	192	200	12	95.5224	99.5025	5.97015
MetaGeneMark-2 + Pyrodigal	49	73	69	50	78	70	3	4	1	191	198	8	95.0249	98.5075	3.9801
MetaGeneMark-2 + Prodigal	49	73	69	50	78	70	3	4	1	191	198	8	95.0249	98.5075	3.9801
MetaGeneMark + MetaGeneMark-2	48	73	69	48	74	69	4	3	2	190	191	9	94.5274	95.0249	4.47761
GeneMarkS2 + GeneMarkST	49	77	64	49	78	68	3	5	3	190	195	11	94.5274	97.0149	5.47264
FragGeneScan + MetaGeneMark	48	76	66	49	76	68	3	5	3	190	193	11	94.5274	96.0199	5.47264
FragGeneScan + MetaGeneAnnotator	46	77	67	48	80	69	3	4	2	190	197	9	94.5274	98.01	4.47761
GeneMarkS2 + MetaGeneMark	49	76	64	49	78	67	3	2	3	189	194	8	94.0299	96.5174	3.9801
FragGeneScan + Phanotate	47	76	66	50	79	69	7	30	11	189	198	48	94.0299	98.5075	23.8806
FragGeneScan + GeneMarkST	48	75	66	49	78	68	3	8	3	189	195	14	94.0299	97.0149	6.96517
FragGeneScan + MetaGeneMark-2	47	73	68	48	75	69	3	4	2	188	192	9	93.5323	95.5224	4.47761
Prodigal + Pyrodigal	49	70	68	49	76	69	2	3	0	187	194	5	93.0348	96.5174	2.48756
GeneMarkS + Phanotate	45	79	63	50	81	69	8	28	13	187	200	49	93.0348	99.5025	24.3781
GeneMarkST + MetaGeneMark	46	76	62	47	78	68	3	6	2	184	193	11	91.5423	96.0199	5.47264

## Sheet: Archaeal_3_Tools
Tool	arch-Candidatus_methanomassiliicoccus_intestinalis_issoire_mx1_gca_000404225_Perfect	arch-Methanobrevibacter_smithii_atcc_35061_gca_000016525_Perfect	arch-Methanosphaera_stadtmanae_dsm_3091_gca_000012545_Perfect	arch-Candidatus_methanomassiliicoccus_intestinalis_issoire_mx1_gca_000404225_Partial	arch-Methanobrevibacter_smithii_atcc_35061_gca_000016525_Partial	arch-Methanosphaera_stadtmanae_dsm_3091_gca_000012545_Partial	arch-Candidatus_methanomassiliicoccus_intestinalis_issoire_mx1_gca_000404225_Spurious	arch-Methanobrevibacter_smithii_atcc_35061_gca_000016525_Spurious	arch-Methanosphaera_stadtmanae_dsm_3091_gca_000012545_Spurious	Total_Perfect	Total_Partial	Total_Spurious	Percentage_Perfect	Percentage_Partial	Percentage_Spurious
Reference	1821	1795	1534	1821	1795	1534	0	0	0	5150	5150	0	100	100	0
FragGeneScan + GeneMarkST + MetaGeneMark	1695	1735	1453	1810	1785	1525	324	121	138	4883	5120	583	94.8155	99.4175	11.3204
GeneMarkST + MetaGeneMark + Pyrodigal	1707	1728	1446	1809	1781	1520	162	85	103	4881	5110	350	94.7767	99.2233	6.79612
GeneMarkST + MetaGeneMark + Prodigal	1707	1728	1446	1809	1781	1520	162	85	103	4881	5110	350	94.7767	99.2233	6.79612
GeneMarkST + MetaGeneMark + MetaGeneMark-2	1712	1718	1451	1806	1780	1519	155	78	100	4881	5105	333	94.7767	99.1262	6.46602
GeneMarkS2 + GeneMarkST + MetaGeneMark	1715	1719	1446	1808	1779	1520	165	84	103	4880	5107	352	94.7573	99.165	6.83495
FragGeneScan + GeneMarkST + MetaGeneMark-2	1709	1707	1464	1812	1781	1525	317	111	120	4880	5118	548	94.7573	99.3786	10.6408
FragGeneScan + GeneMarkS + MetaGeneMark-2	1710	1707	1462	1812	1782	1525	303	90	107	4879	5119	500	94.7379	99.3981	9.70874
FragGeneScan + GeneMarkS + MetaGeneMark	1697	1732	1449	1811	1786	1525	309	100	125	4878	5122	534	94.7184	99.4563	10.3689
GeneMarkS + MetaGeneMark + MetaGeneMark-2	1712	1714	1451	1805	1781	1519	137	54	88	4877	5105	279	94.699	99.1262	5.41748
GeneMarkS2 + MetaGeneAnnotator + MetaGeneMark	1699	1726	1450	1809	1783	1523	145	62	99	4875	5115	306	94.6602	99.3204	5.94175
FragGeneScan + GeneMarkST + Pyrodigal	1702	1718	1455	1814	1784	1525	318	118	121	4875	5123	557	94.6602	99.4757	10.8155
FragGeneScan + GeneMarkST + Prodigal	1702	1718	1455	1814	1784	1525	318	118	121	4875	5123	557	94.6602	99.4757	10.8155
FragGeneScan + GeneMarkS2 + MetaGeneMark	1683	1728	1461	1812	1784	1525	302	88	114	4872	5121	504	94.6019	99.4369	9.78641
FragGeneScan + GeneMarkST + MetaGeneAnnotator	1705	1711	1454	1812	1787	1527	325	128	138	4870	5126	591	94.5631	99.534	11.4757
FragGeneScan + GeneMarkS2 + GeneMarkST	1705	1712	1453	1815	1783	1525	323	119	123	4870	5123	565	94.5631	99.4757	10.9709
FragGeneScan + GeneMarkS + GeneMarkS2	1710	1709	1451	1815	1784	1525	312	98	112	4870	5124	522	94.5631	99.4951	10.1359
GeneMarkS + MetaGeneMark + Pyrodigal	1703	1724	1442	1808	1781	1520	143	60	92	4869	5109	295	94.5437	99.2039	5.72816
GeneMarkS + MetaGeneMark + Prodigal	1703	1724	1442	1808	1781	1520	143	60	92	4869	5109	295	94.5437	99.2039	5.72816
GeneMarkS + GeneMarkS2 + MetaGeneMark	1711	1715	1443	1807	1780	1520	150	60	93	4869	5107	303	94.5437	99.165	5.8835
GeneMarkST + MetaGeneAnnotator + MetaGeneMark	1701	1722	1445	1808	1783	1522	170	96	122	4868	5113	388	94.5243	99.2816	7.53398
FragGeneScan + GeneMarkS + Pyrodigal	1699	1714	1453	1814	1784	1525	304	96	109	4866	5123	509	94.4854	99.4757	9.8835
FragGeneScan + GeneMarkS + Prodigal	1699	1714	1453	1814	1784	1525	304	96	109	4866	5123	509	94.4854	99.4757	9.8835
MetaGeneMark + MetaGeneMark-2 + Pyrodigal	1686	1727	1452	1805	1780	1519	118	39	69	4865	5104	226	94.466	99.1068	4.38835
MetaGeneMark + MetaGeneMark-2 + Prodigal	1686	1727	1452	1805	1780	1519	118	39	69	4865	5104	226	94.466	99.1068	4.38835
GeneMarkS2 + MetaGeneMark + Pyrodigal	1687	1724	1453	1809	1780	1520	133	49	82	4864	5109	264	94.4466	99.2039	5.12621
GeneMarkS2 + MetaGeneMark + Prodigal	1687	1724	1453	1809	1780	1520	133	49	82	4864	5109	264	94.4466	99.2039	5.12621
FragGeneScan + GeneMarkS + MetaGeneAnnotator	1701	1708	1454	1812	1787	1527	310	109	124	4863	5126	543	94.4272	99.534	10.5437
GeneMarkS + MetaGeneAnnotator + MetaGeneMark	1698	1720	1444	1807	1783	1522	152	74	108	4862	5112	334	94.4078	99.2621	6.48544
MetaGeneAnnotator + MetaGeneMark + MetaGeneMark-2	1693	1719	1447	1805	1781	1521	126	54	89	4859	5107	269	94.3495	99.165	5.2233
MetaGeneAnnotator + MetaGeneMark + Pyrodigal	1681	1727	1447	1805	1779	1522	133	59	92	4855	5106	284	94.2718	99.1456	5.51456
MetaGeneAnnotator + MetaGeneMark + Prodigal	1681	1727	1447	1805	1779	1522	133	59	92	4855	5106	284	94.2718	99.1456	5.51456
FragGeneScan + MetaGeneAnnotator + MetaGeneMark	1676	1727	1451	1809	1781	1526	297	97	118	4854	5116	512	94.2524	99.3398	9.94175
FragGeneScan + MetaGeneMark + MetaGeneMark-2	1674	1726	1451	1805	1782	1522	286	78	103	4851	5109	467	94.1942	99.2039	9.06796
FragGeneScan + MetaGeneMark-2 + Pyrodigal	1676	1716	1458	1809	1783	1524	275	74	89	4850	5116	438	94.1748	99.3398	8.50485
FragGeneScan + MetaGeneMark-2 + Prodigal	1676	1716	1458	1809	1783	1524	275	74	89	4850	5116	438	94.1748	99.3398	8.50485
GeneMarkS2 + MetaGeneMark + MetaGeneMark-2	1680	1716	1451	1804	1778	1518	124	41	76	4847	5100	241	94.1165	99.0291	4.67961
FragGeneScan + GeneMarkS2 + MetaGeneAnnotator	1683	1711	1452	1813	1787	1527	297	95	116	4846	5127	508	94.0971	99.5534	9.86408
FragGeneScan + MetaGeneAnnotator + MetaGeneMark-2	1687	1705	1453	1809	1784	1526	284	84	105	4845	5119	473	94.0777	99.3981	9.18447
GeneMarkST + MetaGeneMark-2 + Pyrodigal	1715	1686	1440	1810	1779	1520	149	72	84	4841	5109	305	94	99.2039	5.92233
GeneMarkST + MetaGeneMark-2 + Prodigal	1715	1686	1440	1810	1779	1520	149	72	84	4841	5109	305	94	99.2039	5.92233
FragGeneScan + GeneMarkS2 + Pyrodigal	1670	1715	1453	1814	1785	1525	287	86	102	4838	5124	475	93.9417	99.4951	9.2233
FragGeneScan + GeneMarkS2 + Prodigal	1670	1715	1453	1814	1785	1525	287	86	102	4838	5124	475	93.9417	99.4951	9.2233
GeneMarkS + MetaGeneMark-2 + Pyrodigal	1713	1683	1439	1809	1778	1520	132	47	73	4835	5107	252	93.8835	99.165	4.8932
GeneMarkS + MetaGeneMark-2 + Prodigal	1713	1683	1439	1809	1778	1520	132	47	73	4835	5107	252	93.8835	99.165	4.8932
GeneMarkST + MetaGeneAnnotator + Pyrodigal	1702	1692	1435	1809	1783	1523	162	88	104	4829	5115	354	93.767	99.3204	6.87379
GeneMarkST + MetaGeneAnnotator + Prodigal	1702	1692	1435	1809	1783	1523	162	88	104	4829	5115	354	93.767	99.3204	6.87379
FragGeneScan + MetaGeneAnnotator + Pyrodigal	1667	1713	1448	1810	1784	1526	283	90	106	4828	5120	479	93.7476	99.4175	9.30097
FragGeneScan + MetaGeneAnnotator + Prodigal	1667	1713	1448	1810	1784	1526	283	90	106	4828	5120	479	93.7476	99.4175	9.30097
FragGeneScan + MetaGeneMark + Pyrodigal	1655	1724	1447	1809	1783	1524	288	85	107	4826	5116	480	93.7087	99.3398	9.32039
FragGeneScan + MetaGeneMark + Prodigal	1655	1724	1447	1809	1783	1524	288	85	107	4826	5116	480	93.7087	99.3398	9.32039
GeneMarkS2 + GeneMarkST + Pyrodigal	1707	1683	1431	1809	1778	1520	157	79	87	4821	5107	323	93.6117	99.165	6.27184
GeneMarkS2 + GeneMarkST + Prodigal	1707	1683	1431	1809	1778	1520	157	79	87	4821	5107	323	93.6117	99.165	6.27184
FragGeneScan + GeneMarkS2 + MetaGeneMark-2	1660	1703	1457	1811	1782	1525	284	77	98	4820	5118	459	93.5922	99.3786	8.91262
FragGeneScan + GeneMarkS + GeneMarkST	1680	1700	1440	1810	1781	1524	310	113	117	4820	5115	540	93.5922	99.3204	10.4854
MetaGeneAnnotator + MetaGeneMark-2 + Pyrodigal	1691	1689	1439	1807	1781	1522	114	45	75	4819	5110	234	93.5728	99.2233	4.54369
MetaGeneAnnotator + MetaGeneMark-2 + Prodigal	1691	1689	1439	1807	1781	1522	114	45	75	4819	5110	234	93.5728	99.2233	4.54369
GeneMarkS + MetaGeneAnnotator + Pyrodigal	1694	1689	1432	1807	1783	1523	144	65	91	4815	5113	300	93.4951	99.2816	5.82524
GeneMarkS + MetaGeneAnnotator + Prodigal	1694	1689	1432	1807	1783	1523	144	65	91	4815	5113	300	93.4951	99.2816	5.82524
GeneMarkS + GeneMarkS2 + Pyrodigal	1706	1680	1429	1809	1778	1520	142	54	78	4815	5107	274	93.4951	99.165	5.32039
GeneMarkS + GeneMarkS2 + Prodigal	1706	1680	1429	1809	1778	1520	142	54	78	4815	5107	274	93.4951	99.165	5.32039
GeneMarkS2 + MetaGeneAnnotator + Pyrodigal	1683	1692	1436	1810	1783	1523	126	55	86	4811	5116	267	93.4175	99.3398	5.18447
GeneMarkS2 + MetaGeneAnnotator + Prodigal	1683	1692	1436	1810	1783	1523	126	55	86	4811	5116	267	93.4175	99.3398	5.18447
GeneMarkST + MetaGeneAnnotator + MetaGeneMark-2	1708	1666	1436	1808	1782	1522	155	84	102	4810	5112	341	93.3981	99.2621	6.62136
GeneMarkS + MetaGeneAnnotator + MetaGeneMark-2	1708	1663	1436	1807	1782	1522	138	62	88	4807	5111	288	93.3398	99.2427	5.59223
GeneMarkS + GeneMarkST + MetaGeneMark	1672	1706	1423	1801	1780	1519	149	80	99	4801	5100	328	93.2233	99.0291	6.36893
GeneMarkS2 + GeneMarkST + MetaGeneAnnotator	1701	1669	1430	1807	1782	1523	164	90	105	4800	5112	359	93.2039	99.2621	6.97087
GeneMarkS + GeneMarkS2 + MetaGeneAnnotator	1701	1665	1430	1806	1782	1523	150	68	93	4796	5111	311	93.1262	99.2427	6.03883
GeneMarkS2 + MetaGeneMark-2 + Pyrodigal	1672	1685	1437	1808	1777	1520	110	36	64	4794	5105	210	93.0874	99.1262	4.07767
GeneMarkS2 + MetaGeneMark-2 + Prodigal	1672	1685	1437	1808	1777	1520	110	36	64	4794	5105	210	93.0874	99.1262	4.07767
GeneMarkS2 + GeneMarkST + MetaGeneMark-2	1700	1658	1431	1805	1778	1519	147	72	84	4789	5102	303	92.9903	99.068	5.8835
GeneMarkS + GeneMarkS2 + MetaGeneMark-2	1698	1655	1429	1804	1779	1518	134	48	74	4782	5101	256	92.8544	99.0485	4.97087
GeneMarkS + GeneMarkST + Pyrodigal	1688	1672	1419	1806	1776	1520	144	73	80	4779	5102	297	92.7961	99.068	5.76699
GeneMarkS + GeneMarkST + Prodigal	1688	1672	1419	1806	1776	1520	144	73	80	4779	5102	297	92.7961	99.068	5.76699
GeneMarkS2 + MetaGeneAnnotator + MetaGeneMark-2	1676	1664	1433	1805	1783	1523	121	48	80	4773	5111	249	92.6796	99.2427	4.83495
GeneMarkS + GeneMarkST + MetaGeneMark-2	1696	1647	1425	1802	1776	1518	138	66	78	4768	5096	282	92.5825	98.9515	5.47573
GeneMarkST + Prodigal + Pyrodigal	1669	1670	1419	1805	1776	1520	136	72	78	4758	5101	286	92.3883	99.0485	5.5534
MetaGeneMark-2 + Prodigal + Pyrodigal	1647	1673	1427	1803	1773	1519	87	24	46	4747	5095	157	92.1748	98.932	3.04854
GeneMarkS + Prodigal + Pyrodigal	1663	1667	1414	1804	1775	1520	117	47	67	4744	5099	231	92.1165	99.0097	4.48544
GeneMarkS + GeneMarkST + MetaGeneAnnotator	1673	1650	1419	1802	1781	1522	151	85	98	4742	5105	334	92.0777	99.1262	6.48544
MetaGeneMark + Prodigal + Pyrodigal	1622	1695	1422	1802	1775	1519	103	39	65	4739	5096	207	92.0194	98.9515	4.01942
GeneMarkS + GeneMarkS2 + GeneMarkST	1680	1645	1412	1799	1776	1519	146	73	81	4737	5094	300	91.9806	98.9126	5.82524
GeneMarkS2 + Prodigal + Pyrodigal	1635	1671	1422	1804	1775	1520	100	36	60	4728	5099	196	91.8058	99.0097	3.80583
MetaGeneAnnotator + Prodigal + Pyrodigal	1627	1674	1419	1802	1777	1522	97	43	67	4720	5101	207	91.6505	99.0485	4.01942
FragGeneScan + Prodigal + Pyrodigal	1598	1688	1428	1807	1778	1523	259	72	82	4714	5108	413	91.534	99.1845	8.01942

[truncated: 3 more sheets: Bacterial_3_Tools, Eukaryotic_3_Tools, Viral_3_Tools]
