# Supplementary material for: Lineage-specific microbial protein prediction enables large-scale exploration of protein ecology within the human gut
Source: Nat Commun. 2025 Apr 3;16:3204. doi: 10.1038/s41467-025-58442-w (PMC11968815; doi:10.1038/s41467-025-58442-w)
Supplement: Supplementary file 6 — Supplementary Data 4 [file 41467_2025_58442_MOESM6_ESM.xlsx]

## Sheet: Supplementary Table 4
Supplementary Table 4: Human gut metagenomic studies analysed. For metagenomic study used to create MiProGut and the InvestiGUT database, the ‘curated metagenomic data’ identifier, number of included metagenomes (post filtering), and the studies PubMed identifier are provided.

## Sheet: Sheet1
Curated Metagenomic Data ID	Number of Metagenomes	PubMed ID
HMP_2019_ibdmdb	1305	29311644, 31142855
ZeeviD_2015	900	26590418
VatanenT_2016	776	27133167
YachidaS_2019	616	31171880
SchirmerM_2016	471	27984736
BackhedF_2015	398	25974306
NielsenHB_2014	396	24997787
QinJ_2012	363	23023125
LeChatelierE_2013	292	23985870
CosteaPI_2017	278	29242367
LiJ_2014	259	24997786
XieH_2016	250	27818083
QinN_2014	237	25079328
VincentC_2016	218	26975510
LiJ_2017	196	28143587
BritoIL_2016	172	27409808
WenC_2017	168	28750650
ZellerG_2014	156	25432777
FengQ_2015	154	25758642
HMP_2012	147	22699609
KarlssonFH_2013	145	23719380
YuJ_2015	128	26408641
HeQ_2017	122	28655159
KosticAD_2015	120	25662751
FerrettiP_2018	117	30001516
PasolliE_2019	112	30661755
VogtmannE_2016	110	27171425
LiuW_2016	110	27708392
ChengpingW_2017	97	28750650
IjazUZ_2017	94	28222161
LouisS_2016	92	26919743
LoombaR_2017	86	28467925
HanniganGD_2017	78	30459201
RaymondF_2016	72	26359913
Bengtsson-PalmeJ_2015	70	26259788
Obregon-TitoAJ_2015	58	25807110
LiSS_2016	55	27126044
DavidLA_2015	44	25991682
LomanNJ_2013	41	23571589
SmitsSA_2017	40	28839072
RampelliS_2015	38	25981789
OlmMR_2017	37	28073918
AsnicarF_2017	16	28144631
