# Supplementary material for: Lineage-specific microbial protein prediction enables large-scale exploration of protein ecology within the human gut
Source: Nat Commun. 2025 Apr 3;16:3204. doi: 10.1038/s41467-025-58442-w (PMC11968815; doi:10.1038/s41467-025-58442-w)
Supplement: Supplementary file 7 — Supplementary Data 5 [file 41467_2025_58442_MOESM7_ESM.xlsx]

## Sheet: Supplementary Table 5
Supplementary Table 5: Taxonomic assignment of metagenomic contigs. The number of contigs assigned to Archaea, Bacteria, Eukaryota, Viruses, or defined as unknown are provided, both for each individual sample, and grouped by study.

## Sheet: Kraken2_by_sample
Study	Sample ID	Archaea	Bacteria	Eukaryota	Unknown	Viruses
AsnicarF_2017	MV_FEI1_t1Q14	0	31807	0	9509	275
AsnicarF_2017	MV_FEI2_t1Q14	0	12997	3	4112	25
AsnicarF_2017	MV_FEI3_t1Q14	1	20553	0	3803	47
AsnicarF_2017	MV_FEI4_t1Q14	0	5795	0	1115	1
AsnicarF_2017	MV_FEI4_t2Q15	3	38098	1	12088	0
AsnicarF_2017	MV_FEI5_t1Q14	0	31721	0	4705	2
AsnicarF_2017	MV_FEI5_t2Q14	0	34548	1	15980	3
AsnicarF_2017	MV_FEI5_t3Q15	0	55354	0	55079	20
AsnicarF_2017	MV_FEM1_t1Q14	152	80033	0	63190	289
AsnicarF_2017	MV_FEM2_t1Q14	284	92970	1	156369	245
AsnicarF_2017	MV_FEM3_t1Q14	246	100771	1	116518	31
AsnicarF_2017	MV_FEM4_t1Q14	0	60378	0	28986	67
AsnicarF_2017	MV_FEM4_t2Q15	15	165713	0	133657	177
AsnicarF_2017	MV_FEM5_t1Q14	199	88318	0	171888	52
AsnicarF_2017	MV_FEM5_t2Q14	30	74523	0	93414	223
AsnicarF_2017	MV_FEM5_t3Q15	3644	166752	2	247896	228
BackhedF_2015	SID103_12M	3	42030	5	37092	0
BackhedF_2015	SID103_4M	0	8225	10	2524	0
BackhedF_2015	SID103_B	1	13920	3647	4741	2
BackhedF_2015	SID103_M	166	104070	39	110742	124
BackhedF_2015	SID105_12M	2	35638	135	27428	4
BackhedF_2015	SID105_4M	0	26808	30	3521	16
BackhedF_2015	SID105_B	0	5990	13	116	1
BackhedF_2015	SID105_M	0	111778	61	153557	132
BackhedF_2015	SID10_12M	0	47247	4	49493	32
BackhedF_2015	SID10_4M	0	8625	2	488	0
BackhedF_2015	SID10_B	0	5517	95	4411	0
BackhedF_2015	SID10_M	0	56504	16	98821	220
BackhedF_2015	SID128_12M	0	60789	4	78434	23
BackhedF_2015	SID128_4M	0	33015	45	8259	4
BackhedF_2015	SID128_B	0	6814	9	427	5
BackhedF_2015	SID128_M	1456	101564	65	189723	260
BackhedF_2015	SID12_12M	0	41530	3	13951	142
BackhedF_2015	SID12_4M	1	18116	1415	3193	2
BackhedF_2015	SID12_B	0	12651	2299	3002	1
BackhedF_2015	SID12_M	0	55805	2	63795	3
BackhedF_2015	SID130_12M	0	34708	9	17046	0
BackhedF_2015	SID130_4M	0	7692	12	2192	0
BackhedF_2015	SID130_B	0	5717	13	168	0
BackhedF_2015	SID130_M	0	67949	25	70406	79
BackhedF_2015	SID133_12M	1	58768	14	53136	18
BackhedF_2015	SID133_4M	1	34054	11	3241	6
BackhedF_2015	SID133_B	0	7621	30	1993	15
BackhedF_2015	SID133_M	1	114769	21	211465	94
BackhedF_2015	SID137_12M	0	42202	17	37420	2
BackhedF_2015	SID137_4M	0	20213	2	5606	5
BackhedF_2015	SID137_B	0	5047	507	956	0
BackhedF_2015	SID137_M	0	107125	24	145475	77
BackhedF_2015	SID150_12M	1	25471	7	10937	4
BackhedF_2015	SID150_4M	0	17210	198	583	0
BackhedF_2015	SID150_B	0	396	0	46	0
BackhedF_2015	SID150_M	0	90147	69	126138	120
BackhedF_2015	SID157_12M	0	38852	16	11186	7
BackhedF_2015	SID157_4M	1	7055	22	2335	1
BackhedF_2015	SID157_B	0	8815	69	389	0
BackhedF_2015	SID157_M	152	68621	22	93134	242
BackhedF_2015	SID172_12M	0	55724	7	47487	29
BackhedF_2015	SID172_4M	0	11507	24	1915	0
BackhedF_2015	SID172_B	0	16773	9	2009	0
BackhedF_2015	SID172_M	0	85810	9	144239	155
BackhedF_2015	SID179_12M	1	48172	4	39711	98
BackhedF_2015	SID179_4M	0	22842	8	3627	3
BackhedF_2015	SID179_B	0	3313	1	208	79
BackhedF_2015	SID179_M	1	119707	2	156627	350
BackhedF_2015	SID180_12M	0	33648	2	18290	36
BackhedF_2015	SID180_4M	0	12744	10	4256	21
BackhedF_2015	SID180_B	1	8576	37	352	2
BackhedF_2015	SID180_M	0	114973	5	191235	107
BackhedF_2015	SID181_12M	2	38316	7	46891	0
BackhedF_2015	SID181_4M	0	46252	19	10338	0
BackhedF_2015	SID181_B	0	7105	1	1072	0
BackhedF_2015	SID181_M	1388	115188	7	146493	303
BackhedF_2015	SID184_12M	1	71153	12	56619	24
BackhedF_2015	SID184_4M	0	34203	2	14668	6
BackhedF_2015	SID184_B	0	10097	10	384	0
BackhedF_2015	SID184_M	0	71810	39	77966	79
BackhedF_2015	SID18_12M	0	38976	8	25654	76
BackhedF_2015	SID18_4M	0	11763	20	11876	9
BackhedF_2015	SID18_B	0	7497	10	1868	1
BackhedF_2015	SID18_M	843	93607	9	143892	342
BackhedF_2015	SID195_12M	3	40932	30	46088	69
BackhedF_2015	SID195_4M	0	27126	6	12882	4
BackhedF_2015	SID195_B	0	24421	17	4017	2
BackhedF_2015	SID195_M	1	88713	19	85667	189
BackhedF_2015	SID1_12M	0	36411	5	38190	10
BackhedF_2015	SID1_4M	0	10849	8	5817	0
BackhedF_2015	SID1_B	0	16677	15	3963	0
BackhedF_2015	SID1_M	0	79209	15	98861	26
BackhedF_2015	SID201_12M	1	34246	5	8337	50
BackhedF_2015	SID201_4M	0	27853	10	4737	3
BackhedF_2015	SID201_B	0	25944	10	9671	7
BackhedF_2015	SID201_M	0	114784	67	212724	391
BackhedF_2015	SID203_12M	0	32977	3	19169	20
BackhedF_2015	SID203_4M	0	19261	10	4637	1
BackhedF_2015	SID203_B	0	13029	12	330	2
BackhedF_2015	SID203_M	0	68727	5387	40788	32
BackhedF_2015	SID224_12M	0	28140	2	15236	4
BackhedF_2015	SID224_4M	0	15502	1	4844	6
BackhedF_2015	SID224_B	0	6711	65	308	21
BackhedF_2015	SID224_M	159	97882	14	147514	118
BackhedF_2015	SID229_12M	0	31104	21	30253	1
BackhedF_2015	SID229_4M	0	27314	44	5049	5
BackhedF_2015	SID229_B	0	12789	16	836	5
BackhedF_2015	SID229_M	1	119432	172	165048	236
BackhedF_2015	SID238_12M	0	33320	4	17841	1
BackhedF_2015	SID238_4M	0	14274	24	2509	2
BackhedF_2015	SID238_B	0	316	8	7	0
BackhedF_2015	SID238_M	1	91436	26	95832	575
BackhedF_2015	SID240_12M	0	30424	1	11493	0
BackhedF_2015	SID240_4M	0	7748	11	2077	4
BackhedF_2015	SID240_B	0	3634	16	46	1
BackhedF_2015	SID240_M	0	44019	74	36026	12
BackhedF_2015	SID241_12M	0	46768	11	68812	154
BackhedF_2015	SID241_4M	0	31146	14	5179	70
BackhedF_2015	SID241_B	0	23276	9	1708	0
BackhedF_2015	SID241_M	0	64933	31	75560	515
BackhedF_2015	SID244_12M	0	54485	30	101219	2
BackhedF_2015	SID244_4M	0	40093	351	4664	38
BackhedF_2015	SID244_B	0	18743	14	4255	0
BackhedF_2015	SID244_M	2	62187	117	44244	7
BackhedF_2015	SID256_12M	1	43045	32	24867	12
BackhedF_2015	SID256_4M	0	13321	334	1864	2
BackhedF_2015	SID256_B	0	7621	249	724	1
BackhedF_2015	SID256_M	0	63273	10	67741	14
BackhedF_2015	SID258_12M	0	39142	7	43107	2
BackhedF_2015	SID258_4M	0	6530	5	652	0
BackhedF_2015	SID258_B	0	8036	24	394	0
BackhedF_2015	SID258_M	1	100965	9	120164	69
BackhedF_2015	SID263_12M	0	66640	2	83070	2
BackhedF_2015	SID263_4M	0	31928	2	9224	10
BackhedF_2015	SID263_B	0	15286	19	769	94
BackhedF_2015	SID263_M	0	120829	25	212958	235
BackhedF_2015	SID265_12M	1	46400	10	19508	29
BackhedF_2015	SID265_4M	0	13135	6	2365	104
BackhedF_2015	SID265_B	1	16617	9	1995	16
BackhedF_2015	SID265_M	1537	107749	5	170712	262
BackhedF_2015	SID268_12M	1	55779	15	46768	13
BackhedF_2015	SID268_4M	1	22458	29	3234	13
BackhedF_2015	SID268_B	0	21814	63	6666	6
BackhedF_2015	SID268_M	0	117551	50	156036	260
BackhedF_2015	SID26_12M	0	46843	5	40678	906
BackhedF_2015	SID26_4M	0	12604	13	1514	11
BackhedF_2015	SID26_B	0	11551	29	1019	13
BackhedF_2015	SID26_M	0	86397	10	68523	114
BackhedF_2015	SID272_12M	0	38867	15	23256	64
BackhedF_2015	SID272_4M	0	12008	19	8274	0
BackhedF_2015	SID272_B	0	24695	7	2383	2
BackhedF_2015	SID272_M	0	75283	24	113839	586
BackhedF_2015	SID274_12M	0	38872	2	33197	93
BackhedF_2015	SID274_4M	0	12266	1	8118	1
BackhedF_2015	SID274_B	0	11061	4	612	0
BackhedF_2015	SID274_M	0	68650	33	71467	119
BackhedF_2015	SID275_12M	0	33607	244	29214	6
BackhedF_2015	SID275_4M	0	3992	8	1633	1
BackhedF_2015	SID275_B	0	24616	12	4127	0
BackhedF_2015	SID275_M	0	52110	3	58644	275
BackhedF_2015	SID276_12M	0	39132	4	65820	3
BackhedF_2015	SID276_4M	0	42897	26	15525	3
BackhedF_2015	SID276_B	0	29109	796	8498	0
BackhedF_2015	SID276_M	0	84676	4	90682	194
BackhedF_2015	SID281_12M	0	56434	33	22242	18
BackhedF_2015	SID281_4M	0	43276	588	15324	65
BackhedF_2015	SID281_B	0	27392	10	4626	2
BackhedF_2015	SID281_M	1678	94687	11	132485	160
BackhedF_2015	SID282_12M	0	30709	4	15362	0
BackhedF_2015	SID282_4M	0	16270	10	2349	27
BackhedF_2015	SID282_B	0	26285	273	1802	6
BackhedF_2015	SID282_M	0	108531	230	187347	192
BackhedF_2015	SID326_12M	2	40134	8	35732	3
BackhedF_2015	SID326_4M	0	22837	15	10005	2
BackhedF_2015	SID326_M	0	88741	42	106927	137
BackhedF_2015	SID332_12M	0	56198	9	47589	7
BackhedF_2015	SID332_4M	0	22401	6	11092	0
BackhedF_2015	SID332_B	0	22128	7	3776	11
BackhedF_2015	SID332_M	0	84722	16	73123	4
BackhedF_2015	SID335_12M	0	25069	5	12813	32
BackhedF_2015	SID335_4M	0	15516	8	997	5
BackhedF_2015	SID335_B	0	12265	7	3355	4
BackhedF_2015	SID335_M	817	93288	38	143876	201
BackhedF_2015	SID338_12M	0	47557	3	30879	43
BackhedF_2015	SID338_4M	0	20599	157	4145	0
BackhedF_2015	SID338_B	0	9499	133	291	0
BackhedF_2015	SID338_M	1	101225	77	107601	309
BackhedF_2015	SID341_12M	0	37451	1	46715	1
BackhedF_2015	SID341_4M	0	21242	6	3786	0
BackhedF_2015	SID341_B	0	19290	45	2544	1
BackhedF_2015	SID341_M	0	87896	141	88125	83
BackhedF_2015	SID343_12M	1	27424	1	8781	6
BackhedF_2015	SID343_4M	2	16514	11	1419	2
BackhedF_2015	SID343_B	0	10623	41	4824	4
BackhedF_2015	SID343_M	0	74337	2	113174	143
BackhedF_2015	SID345_12M	1	55767	2	27078	166
BackhedF_2015	SID345_4M	0	26837	10	14670	7
BackhedF_2015	SID345_B	0	23484	6	1553	0
BackhedF_2015	SID345_M	1	86742	9	121897	310
BackhedF_2015	SID350_12M	0	41121	5	20826	3
BackhedF_2015	SID350_4M	0	17963	19	2471	8
BackhedF_2015	SID350_B	0	24103	9	3806	0
BackhedF_2015	SID350_M	0	65599	10	72949	232
BackhedF_2015	SID367_12M	0	56139	5	28609	5
BackhedF_2015	SID367_4M	0	28876	44	8095	64
BackhedF_2015	SID367_B	0	11139	1173	449	0
BackhedF_2015	SID367_M	1	106475	20	104319	2297
BackhedF_2015	SID377_12M	2	47886	6	30876	0
BackhedF_2015	SID377_4M	1	19180	6	6698	8
BackhedF_2015	SID377_B	0	10172	155	442	12
BackhedF_2015	SID377_M	0	106375	21	167696	156
BackhedF_2015	SID383_12M	0	45408	1	23008	4
BackhedF_2015	SID383_4M	0	8198	12	4064	0
BackhedF_2015	SID383_B	0	3424	9	45	0
BackhedF_2015	SID383_M	800	93837	9	153334	409
BackhedF_2015	SID385_12M	1	53371	27	91549	72
BackhedF_2015	SID385_4M	0	9139	48	2471	17
BackhedF_2015	SID385_B	0	7226	48	4455	9
BackhedF_2015	SID385_M	2459	58112	29	129991	218
BackhedF_2015	SID387_12M	0	40556	9	24114	66
BackhedF_2015	SID387_4M	1	42176	1174	6855	168
BackhedF_2015	SID387_B	0	13800	205	1661	15
BackhedF_2015	SID387_M	57	98139	4	108177	91
BackhedF_2015	SID38_12M	0	50183	8	39700	265
BackhedF_2015	SID38_4M	0	25411	3	5121	232
BackhedF_2015	SID38_B	0	3651	14	2349	0
BackhedF_2015	SID38_M	1	80017	18	91161	258
BackhedF_2015	SID397_12M	0	32062	3	37651	1
BackhedF_2015	SID397_4M	0	12953	10	5514	0
BackhedF_2015	SID397_B	0	11976	30	732	7
BackhedF_2015	SID397_M	0	101129	15	172931	12
BackhedF_2015	SID39_12M	0	61278	6	78759	321
BackhedF_2015	SID39_4M	0	14889	5	16596	78
BackhedF_2015	SID39_B	0	27792	32	9635	252
BackhedF_2015	SID39_M	249	97664	7807	219153	267
BackhedF_2015	SID42_12M	0	48928	2	33152	78
BackhedF_2015	SID42_4M	0	27789	1	13867	102
BackhedF_2015	SID42_B	0	12354	751	678	0
BackhedF_2015	SID42_M	0	83548	12	59775	95
BackhedF_2015	SID45_12M	0	43095	9	30987	76
BackhedF_2015	SID45_4M	0	12026	0	906	93
BackhedF_2015	SID45_B	0	3141	44	8010	1
BackhedF_2015	SID45_M	0	106725	4	118990	127
BackhedF_2015	SID503_12M	0	52305	0	64210	1
BackhedF_2015	SID503_4M	0	28822	17	9700	172
BackhedF_2015	SID503_B	0	13392	23189	1307	0
BackhedF_2015	SID503_M	0	88037	11	105868	134
BackhedF_2015	SID504_12M	4	39713	8	44299	24
BackhedF_2015	SID504_4M	0	22491	10	7516	0
BackhedF_2015	SID504_B	1	11549	5	3309	0
BackhedF_2015	SID504_M	1254	106345	7	130154	252
BackhedF_2015	SID507_12M	1	41081	1220	50728	47
BackhedF_2015	SID507_4M	0	28536	2	4350	1
BackhedF_2015	SID507_B	0	3665	11	174	1
BackhedF_2015	SID507_M	0	93311	9	110878	329
BackhedF_2015	SID511_12M	0	39750	12	30403	9
BackhedF_2015	SID511_4M	1	29195	12	8250	1
BackhedF_2015	SID511_B	0	19770	8	3867	3
BackhedF_2015	SID511_M	2	102818	165	163400	66
BackhedF_2015	SID51_12M	1	51814	3	49002	88
BackhedF_2015	SID51_4M	0	26498	10	2562	0
BackhedF_2015	SID51_B	0	10798	34	487	1
BackhedF_2015	SID51_M	1	60000	60	70284	199
BackhedF_2015	SID521_12M	0	44321	34	18530	0
BackhedF_2015	SID521_4M	0	26444	1	10342	4
BackhedF_2015	SID521_B	0	2710	33	190	0
BackhedF_2015	SID521_M	0	70544	11	117046	223
BackhedF_2015	SID526_12M	0	24577	24	25316	81
BackhedF_2015	SID526_4M	0	9442	3	3157	0
BackhedF_2015	SID526_B	0	8453	10	677	0
BackhedF_2015	SID526_M	2	73099	20	59040	165
BackhedF_2015	SID527_12M	0	60372	2	44909	4
BackhedF_2015	SID527_4M	0	9810	5	202	0
BackhedF_2015	SID527_B	0	727	40	49	0
BackhedF_2015	SID527_M	0	68850	282	45638	2034
BackhedF_2015	SID532_12M	1	52713	6	19342	13
BackhedF_2015	SID532_4M	0	24847	11	24366	0
BackhedF_2015	SID532_B	0	11170	18	1546	0
BackhedF_2015	SID532_M	2547	37248	54	88628	3208
BackhedF_2015	SID536_12M	1	30903	2	45955	58
BackhedF_2015	SID536_4M	1	32387	12	15920	48
BackhedF_2015	SID536_B	0	33190	1681	3551	12
BackhedF_2015	SID536_M	0	99368	14	98026	180
BackhedF_2015	SID53_12M	0	53509	9	32211	69
BackhedF_2015	SID53_4M	0	38610	7	7365	46
BackhedF_2015	SID53_B	0	11248	5	1232	0
BackhedF_2015	SID53_M	1	81952	7	88203	243
BackhedF_2015	SID544_12M	0	45153	3	60616	7
BackhedF_2015	SID544_4M	3	15060	163	977	1
BackhedF_2015	SID544_B	2	7856	1	2577	2
BackhedF_2015	SID544_M	1661	84493	22	137653	189
BackhedF_2015	SID546_12M	0	50492	54	45522	286
BackhedF_2015	SID546_4M	0	18852	9	14318	78
BackhedF_2015	SID546_B	0	3159	5	135	0
BackhedF_2015	SID546_M	1	31342	22	21431	94
BackhedF_2015	SID549_12M	0	29502	6	39314	181
BackhedF_2015	SID549_4M	0	6739	22	8286	136
BackhedF_2015	SID549_B	0	2279	2	203	78
BackhedF_2015	SID549_M	1818	97861	149	131899	214
BackhedF_2015	SID560_12M	0	53249	4	23705	0
BackhedF_2015	SID560_4M	1	23681	36	8287	0
BackhedF_2015	SID560_B	0	9374	30	312	2
BackhedF_2015	SID560_M	0	111725	14	110801	150
BackhedF_2015	SID565_12M	0	47040	6	18624	3
BackhedF_2015	SID565_4M	0	28933	2	8762	0
BackhedF_2015	SID565_B	0	43385	19	4182	3
BackhedF_2015	SID565_M	0	115129	76	109678	249
BackhedF_2015	SID566_12M	1	53817	7	33000	8
BackhedF_2015	SID566_4M	1	14631	13	1364	10
BackhedF_2015	SID566_M	1613	111299	10	173822	239
BackhedF_2015	SID567_12M	0	38266	3	4429	48
BackhedF_2015	SID567_4M	0	28388	10	4227	27
BackhedF_2015	SID567_B	0	16995	19	575	3
BackhedF_2015	SID567_M	0	49525	8	50039	53
BackhedF_2015	SID570_12M	0	38969	191	25189	16
BackhedF_2015	SID570_4M	0	15487	6	2234	50
BackhedF_2015	SID570_B	0	8699	3	893	0
BackhedF_2015	SID570_M	1726	61810	4	86711	24
BackhedF_2015	SID572_12M	1	33378	12	19140	8
BackhedF_2015	SID572_4M	0	28737	120	9341	1
BackhedF_2015	SID572_B	0	17871	47	10743	0
BackhedF_2015	SID572_M	0	80220	7	78321	404
BackhedF_2015	SID577_12M	14	82595	11	56768	123
BackhedF_2015	SID577_4M	0	13022	3	5605	1
BackhedF_2015	SID577_B	0	3214	0	864	0
BackhedF_2015	SID577_M	1296	121490	5	186053	561
BackhedF_2015	SID582_12M	0	32376	1	25002	0
BackhedF_2015	SID582_4M	0	15691	2	847	0
BackhedF_2015	SID582_B	0	2327	9	51	1
BackhedF_2015	SID582_M	0	107694	11	159949	753
BackhedF_2015	SID585_12M	1	48575	16	66856	77
BackhedF_2015	SID585_4M	0	17199	0	15460	0
BackhedF_2015	SID585_B	0	14999	1135	2416	4
BackhedF_2015	SID585_M	0	93626	10	102748	784
BackhedF_2015	SID587_12M	1	39867	11	37685	44
BackhedF_2015	SID587_4M	0	14885	36	1981	0
BackhedF_2015	SID587_B	0	7671	7	2135	0
BackhedF_2015	SID587_M	0	97107	26	195967	1957
BackhedF_2015	SID589_12M	0	36530	58	40266	0
BackhedF_2015	SID589_4M	0	23859	4	667	0
BackhedF_2015	SID589_B	0	12055	10	578	3
BackhedF_2015	SID589_M	1772	89732	293	118560	1040
BackhedF_2015	SID590_12M	0	25258	92	34607	0
BackhedF_2015	SID590_4M	0	22126	8	18818	0
BackhedF_2015	SID590_B	0	29987	11	18350	0
BackhedF_2015	SID590_M	87	77049	25	109582	249
BackhedF_2015	SID591_12M	0	23438	12	27142	28
BackhedF_2015	SID591_4M	0	24507	2	8136	14
BackhedF_2015	SID591_B	0	23119	14	4335	3
BackhedF_2015	SID591_M	0	88357	22	86801	355
BackhedF_2015	SID598_12M	1	42043	2	26970	2
BackhedF_2015	SID598_4M	0	14684	1	6788	2
BackhedF_2015	SID598_B	0	8073	28381	1567	0
BackhedF_2015	SID598_M	0	32827	85	15670	2122
BackhedF_2015	SID599_12M	1	68384	14	45219	111
BackhedF_2015	SID599_4M	0	16390	24176	3947	1
BackhedF_2015	SID599_B	0	8619	35	3391	2
BackhedF_2015	SID599_M	0	102057	11	159909	114
BackhedF_2015	SID608_12M	0	32740	10	26532	2
BackhedF_2015	SID608_4M	0	18653	7	2420	46
BackhedF_2015	SID608_B	0	13306	8	2079	125
BackhedF_2015	SID608_M	0	62605	4	57682	256
BackhedF_2015	SID615_12M	0	57467	4	72970	31
BackhedF_2015	SID615_4M	0	38109	5	17297	1
BackhedF_2015	SID615_B	3	10995	11	799	19
BackhedF_2015	SID615_M	784	119101	15	154208	424
BackhedF_2015	SID622_12M	2	43829	22	23372	2
BackhedF_2015	SID622_4M	1	33869	15	18342	11
BackhedF_2015	SID622_B	0	11620	9	637	2
BackhedF_2015	SID622_M	1456	108363	35	186778	166
BackhedF_2015	SID624_12M	1	38516	14	32362	16
BackhedF_2015	SID624_4M	0	4508	69	530	1
BackhedF_2015	SID624_B	0	16525	58	647	0
BackhedF_2015	SID624_M	374	71522	6	145203	117
BackhedF_2015	SID626_12M	0	52102	3	39180	9
BackhedF_2015	SID626_4M	0	20515	7	5748	4
BackhedF_2015	SID626_B	0	3641	1	709	0
BackhedF_2015	SID626_M	0	80426	13	120614	263
BackhedF_2015	SID633_12M	1	43308	26	24714	29
BackhedF_2015	SID633_4M	0	17008	154	2100	11
BackhedF_2015	SID633_B	0	107578	6	96686	170
BackhedF_2015	SID633_M	0	109306	11	118276	92
BackhedF_2015	SID635_12M	0	49288	6	49197	120
BackhedF_2015	SID635_4M	3	31079	13	2496	43
BackhedF_2015	SID635_B	0	16041	13491	1297	4
BackhedF_2015	SID635_M	1397	78607	25	131763	130
BackhedF_2015	SID637_12M	0	56539	7	47474	29
BackhedF_2015	SID637_4M	0	13908	8	2210	12
BackhedF_2015	SID637_B	0	20886	25	2009	7
BackhedF_2015	SID637_M	106	88340	10	119431	191
BackhedF_2015	SID640_12M	0	64349	2	54611	0
BackhedF_2015	SID640_4M	1	21857	9	16146	5
BackhedF_2015	SID640_B	0	6739	106	358	0
BackhedF_2015	SID640_M	0	80260	13	112487	1076
BackhedF_2015	SID70_12M	0	55328	15	47069	62
BackhedF_2015	SID70_4M	0	26677	3	4796	7
BackhedF_2015	SID70_B	0	15565	7	3274	24
BackhedF_2015	SID70_M	1217	81014	9	107062	38
BackhedF_2015	SID78_12M	0	75840	14	34462	6
BackhedF_2015	SID78_4M	0	13486	3	10476	0
BackhedF_2015	SID78_B	1	28238	28	1155	6
BackhedF_2015	SID78_M	203	121509	4	115536	74
BackhedF_2015	SID7_12M	0	32945	5	22016	4
BackhedF_2015	SID7_4M	0	21248	2	5575	4
BackhedF_2015	SID7_B	0	7664	7	1500	3
BackhedF_2015	SID7_M	0	84105	14	92352	200
BackhedF_2015	SID82_12M	1	48283	6	36153	14
BackhedF_2015	SID82_4M	0	38689	12	19940	4
BackhedF_2015	SID82_B	0	12272	7	4603	3
BackhedF_2015	SID82_M	1	77776	40	149978	345
BackhedF_2015	SID87_12M	1	62922	5	33402	59
BackhedF_2015	SID87_4M	0	16313	15	1933	6
BackhedF_2015	SID87_B	0	4068	42	5883	31
BackhedF_2015	SID87_M	1	121318	64	146401	94
BackhedF_2015	SID9_12M	0	26800	27	22359	130
BackhedF_2015	SID9_4M	0	28338	4	9548	30
BackhedF_2015	SID9_B	0	1342	12	146	9
BackhedF_2015	SID9_M	0	88362	9	83925	109
Bengtsson-PalmeJ_2015	TRAVELRES1	2	112420	20	335369	359
Bengtsson-PalmeJ_2015	TRAVELRES10	2150	134316	153	357155	343
Bengtsson-PalmeJ_2015	TRAVELRES11	2272	113441	545	334315	1228
Bengtsson-PalmeJ_2015	TRAVELRES12	427	116521	262	288465	322
Bengtsson-PalmeJ_2015	TRAVELRES13	1	148511	41	264827	353
Bengtsson-PalmeJ_2015	TRAVELRES14	45	132611	435	281402	347
Bengtsson-PalmeJ_2015	TRAVELRES15	0	103536	1172	221076	238
Bengtsson-PalmeJ_2015	TRAVELRES16	1	112957	957	262795	212
Bengtsson-PalmeJ_2015	TRAVELRES17	2	135698	12	275104	39
Bengtsson-PalmeJ_2015	TRAVELRES18	1	159700	4252	367531	914
Bengtsson-PalmeJ_2015	TRAVELRES19	0	98106	46	249907	110
Bengtsson-PalmeJ_2015	TRAVELRES2	3	106624	29	276027	188
Bengtsson-PalmeJ_2015	TRAVELRES20	0	103366	85	169138	290
Bengtsson-PalmeJ_2015	TRAVELRES21	1	121796	40	276494	1126
Bengtsson-PalmeJ_2015	TRAVELRES22	2	151695	100	270669	1948
Bengtsson-PalmeJ_2015	TRAVELRES23	0	78250	14	126309	126
Bengtsson-PalmeJ_2015	TRAVELRES24	2	110168	54	172297	194
Bengtsson-PalmeJ_2015	TRAVELRES25	1282	120336	133	244300	1267
Bengtsson-PalmeJ_2015	TRAVELRES26	22	95043	60	220725	98
Bengtsson-PalmeJ_2015	TRAVELRES27	1000	105446	2	236970	137
Bengtsson-PalmeJ_2015	TRAVELRES28	362	125711	55	357137	1113
Bengtsson-PalmeJ_2015	TRAVELRES29	1	135573	589	365328	2427
Bengtsson-PalmeJ_2015	TRAVELRES3	3	116623	109	259967	719
Bengtsson-PalmeJ_2015	TRAVELRES30	0	166013	1429	329167	305
Bengtsson-PalmeJ_2015	TRAVELRES31	1	130478	2575	233261	270
Bengtsson-PalmeJ_2015	TRAVELRES32	0	86667	42	110140	121
Bengtsson-PalmeJ_2015	TRAVELRES33	0	90948	74	175222	73
Bengtsson-PalmeJ_2015	TRAVELRES34	0	68194	34	80933	154
Bengtsson-PalmeJ_2015	TRAVELRES35	2038	133291	565	293687	1657
Bengtsson-PalmeJ_2015	TRAVELRES36	13	127985	118	311240	689
Bengtsson-PalmeJ_2015	TRAVELRES37	1	78025	404	176786	1312
Bengtsson-PalmeJ_2015	TRAVELRES38	1	88504	70	176929	136
Bengtsson-PalmeJ_2015	TRAVELRES39	0	144171	462	499844	1107
Bengtsson-PalmeJ_2015	TRAVELRES4	2	156533	243	385332	845
Bengtsson-PalmeJ_2015	TRAVELRES40	1	127190	249	298524	122
Bengtsson-PalmeJ_2015	TRAVELRES41	1	135865	30	244046	298
Bengtsson-PalmeJ_2015	TRAVELRES42	0	139424	53	191506	1275
Bengtsson-PalmeJ_2015	TRAVELRES43	0	97721	70	134340	282
Bengtsson-PalmeJ_2015	TRAVELRES44	0	99317	21	148689	369
Bengtsson-PalmeJ_2015	TRAVELRES45	0	114141	81	410846	1505
Bengtsson-PalmeJ_2015	TRAVELRES46	2	137107	74	406417	796
Bengtsson-PalmeJ_2015	TRAVELRES47	1	119668	175	294857	265
Bengtsson-PalmeJ_2015	TRAVELRES48	0	119894	51	394945	706
Bengtsson-PalmeJ_2015	TRAVELRES49	735	117624	157	267058	2011
Bengtsson-PalmeJ_2015	TRAVELRES5	26	124947	3	218632	244
Bengtsson-PalmeJ_2015	TRAVELRES50	2460	152210	2960	403469	521
Bengtsson-PalmeJ_2015	TRAVELRES51	0	89122	44	177167	2061
Bengtsson-PalmeJ_2015	TRAVELRES52	1	87924	2929	117978	321
Bengtsson-PalmeJ_2015	TRAVELRES53	0	45053	19	113884	54
Bengtsson-PalmeJ_2015	TRAVELRES54	0	82842	65	175257	127
Bengtsson-PalmeJ_2015	TRAVELRES55	1462	219132	145	353256	741
Bengtsson-PalmeJ_2015	TRAVELRES56	1	145842	27	234731	452
Bengtsson-PalmeJ_2015	TRAVELRES57	0	118541	572	155465	1246
Bengtsson-PalmeJ_2015	TRAVELRES58	0	95378	48	145136	1234
Bengtsson-PalmeJ_2015	TRAVELRES59	2	108094	398	219919	249
Bengtsson-PalmeJ_2015	TRAVELRES6	1550	130726	15	250586	846
Bengtsson-PalmeJ_2015	TRAVELRES60	1	161527	404	421973	506
Bengtsson-PalmeJ_2015	TRAVELRES61	1	98914	4787	204648	220
Bengtsson-PalmeJ_2015	TRAVELRES62	20	125852	239	197039	390
Bengtsson-PalmeJ_2015	TRAVELRES63	551	109902	89	279117	275
Bengtsson-PalmeJ_2015	TRAVELRES64	18	100321	50	150141	223
Bengtsson-PalmeJ_2015	TRAVELRES65	0	85508	32	165544	76
Bengtsson-PalmeJ_2015	TRAVELRES66	1	94198	152	185605	1615
Bengtsson-PalmeJ_2015	TRAVELRES67	3	142947	118	293538	295
Bengtsson-PalmeJ_2015	TRAVELRES68	0	139447	575	241910	1047
Bengtsson-PalmeJ_2015	TRAVELRES69	2773	128422	745	256988	1365
Bengtsson-PalmeJ_2015	TRAVELRES7	1	179739	808	319214	1382
Bengtsson-PalmeJ_2015	TRAVELRES70	1778	124359	90	248088	391
Bengtsson-PalmeJ_2015	TRAVELRES8	4	158281	99714	238306	462
Bengtsson-PalmeJ_2015	TRAVELRES9	84	122259	110	377101	503
BritoIL_2016	M1.1.ST	84	111291	59	535129	97
BritoIL_2016	M1.10.ST	2526	178108	84	336078	334
BritoIL_2016	M1.15.ST	1950	128606	93	548791	87
BritoIL_2016	M1.16.ST	724	147438	198	588759	370
BritoIL_2016	M1.20.ST	1911	99699	68	472608	50
BritoIL_2016	M1.22.ST	2849	135014	243	412388	226
BritoIL_2016	M1.23.ST	0	135487	26	140038	303
BritoIL_2016	M1.24.ST	1882	123323	35	472812	78
BritoIL_2016	M1.25.ST	151	114953	91	231013	101
BritoIL_2016	M1.26.ST	2729	115606	244	259895	95
BritoIL_2016	M1.27.ST	557	97171	80	588501	166
BritoIL_2016	M1.29.ST	1553	113715	106	529390	128
BritoIL_2016	M1.3.ST	2935	161654	336	563846	211
BritoIL_2016	M1.35.ST	8	150382	17	335059	511
BritoIL_2016	M1.36.ST	37	100626	14	155299	11
BritoIL_2016	M1.37.ST	0	124846	41	252934	277
BritoIL_2016	M1.38.ST	0	153974	51	317030	214
BritoIL_2016	M1.4.ST	2157	100343	56	294344	267
BritoIL_2016	M1.42.ST	1	89046	190	133642	113
BritoIL_2016	M1.44.ST	1690	118444	83	472259	182
BritoIL_2016	M1.48.ST	604	146107	138	688645	364
BritoIL_2016	M1.5.ST	3118	100761	25	243224	101
BritoIL_2016	M1.52.ST	34	141373	109	392213	149
BritoIL_2016	M1.57.ST	554	137618	51	354486	112
BritoIL_2016	M1.59.ST	612	123136	74	531805	41
BritoIL_2016	M1.6.ST	0	118484	226	117522	6
BritoIL_2016	M1.61.ST	635	173398	24	616883	70
BritoIL_2016	M1.62.ST	65	139616	18	278340	13
BritoIL_2016	M1.63.ST	0	81855	36	190004	85
BritoIL_2016	M1.64.ST	2177	183349	161	504594	228
BritoIL_2016	M1.65.ST	886	112238	258	374107	25
BritoIL_2016	M1.7.ST	3005	139780	1555	284153	42
BritoIL_2016	M1.8.ST	1	121365	69	158404	81
BritoIL_2016	M2.11.ST	44	183041	1133	274744	62
BritoIL_2016	M2.3.ST	390	133516	186	417892	114
BritoIL_2016	M2.31.ST	0	139419	785	289263	64
BritoIL_2016	M2.32.ST	318	120290	27	228599	222
BritoIL_2016	M2.33.ST	0	105984	805	152431	116
BritoIL_2016	M2.36.ST	2818	87753	31	362714	46
BritoIL_2016	M2.37.ST	3363	135478	222	358899	382
BritoIL_2016	M2.38.ST	3068	162796	112	605513	1001
BritoIL_2016	M2.39.ST	2868	123131	230	467959	358
BritoIL_2016	M2.40.ST	2	138463	1667	484520	193
BritoIL_2016	M2.41.ST	557	157858	10	186284	81
BritoIL_2016	M2.44.ST	2135	143170	56	470132	71
BritoIL_2016	M2.45.ST	1050	133251	40	308237	36
BritoIL_2016	M2.46.ST	94	152412	61	530451	173
BritoIL_2016	M2.48.ST	470	83464	72	246775	162
BritoIL_2016	M2.49.ST	1826	161268	808	476845	34
BritoIL_2016	M2.5.ST	64	134788	72	212080	130
BritoIL_2016	M2.50.ST	1	143841	21	385221	247
BritoIL_2016	M2.51.ST	39	138296	48	377054	151
BritoIL_2016	M2.52.ST	1	126622	160	249837	32
BritoIL_2016	M2.56.ST	0	98533	44	95949	86
BritoIL_2016	M2.57.ST	149	190571	115	336966	245
BritoIL_2016	M2.58.ST	515	151414	54	217413	919
BritoIL_2016	M2.60.ST	57	89013	51	228322	27
BritoIL_2016	M2.63.ST	1003	136351	47	209772	228
BritoIL_2016	W1.1.ST	320	145741	73	663605	107
BritoIL_2016	W1.11.ST	3306	147284	222	422753	192
BritoIL_2016	W1.13.ST	980	150541	7	290930	374
BritoIL_2016	W1.14.ST	1	90030	7	177053	10
BritoIL_2016	W1.15.ST	52	142318	222	212865	95
BritoIL_2016	W1.18.ST	1061	111980	17	384245	97
BritoIL_2016	W1.2.ST	1118	139707	57	496083	41
BritoIL_2016	W1.20.ST	0	170806	79	177206	267
BritoIL_2016	W1.21.ST	0	105355	14	225901	24
BritoIL_2016	W1.22.ST	3684	142569	260	596416	318
BritoIL_2016	W1.26.ST	1642	137483	60	367220	131
BritoIL_2016	W1.27.ST	2124	164901	200	342224	113
BritoIL_2016	W1.3.ST	757	107277	20	405253	32
BritoIL_2016	W1.31.ST	231	118058	145	341311	37
BritoIL_2016	W1.33.ST	453	97978	571	427073	152
BritoIL_2016	W1.34.ST	0	151712	324	173168	45
BritoIL_2016	W1.36.ST	558	90699	43	210384	54
BritoIL_2016	W1.37.ST	1	147983	12	276483	535
BritoIL_2016	W1.38.ST	29	128758	391	239790	216
BritoIL_2016	W1.39.ST	4010	149354	145	462611	75
BritoIL_2016	W1.4.ST	4756	178462	1189	392151	137
BritoIL_2016	W1.40.ST	2860	83500	11	195597	50
BritoIL_2016	W1.41.ST	2790	109216	218	422269	177
BritoIL_2016	W1.42.ST	217	136817	216	237103	278
BritoIL_2016	W1.44.ST	2478	131981	154	319679	435
BritoIL_2016	W1.5.ST	589	163377	139	605840	150
BritoIL_2016	W1.51.ST	52	101150	31	227387	16
BritoIL_2016	W1.53.ST	2597	101093	377	261483	149
BritoIL_2016	W1.54.ST	5147	121517	302	326333	449
BritoIL_2016	W1.55.ST	2758	103632	137	331141	618
BritoIL_2016	W1.6.ST	3	165960	69	269215	301
BritoIL_2016	W1.8.ST	0	114836	311	205382	101
BritoIL_2016	W1.9.ST	2559	140769	682	491341	152
BritoIL_2016	W2.1.ST	1	118418	29	151011	955
BritoIL_2016	W2.11.ST	2149	129682	111	351619	714
BritoIL_2016	W2.13.ST	496	124095	10	239189	105
BritoIL_2016	W2.15.ST	1060	114520	184	355194	409
BritoIL_2016	W2.17.ST	294	119207	71	418094	38
BritoIL_2016	W2.19.ST	2635	118921	47	515889	19
BritoIL_2016	W2.21.ST	0	82696	329	146205	214
BritoIL_2016	W2.23.ST	1452	128319	80	307260	685
BritoIL_2016	W2.25.ST	1	122610	113	136457	74
BritoIL_2016	W2.26.ST	0	108737	23	97435	72
BritoIL_2016	W2.33.ST	1392	112181	43	418612	160
BritoIL_2016	W2.34.ST	3354	172714	18	326584	109
BritoIL_2016	W2.35.ST	466	154257	122	618942	140
BritoIL_2016	W2.36.ST	94	151938	66	227765	85
BritoIL_2016	W2.39.ST	2634	122972	45	453307	146
BritoIL_2016	W2.4.ST	354	136833	16	253596	184
BritoIL_2016	W2.40.ST	307	118019	265	293879	116
BritoIL_2016	W2.41.ST	1	162624	88	329207	138
BritoIL_2016	W2.42.ST	1	51591	31549	75141	161
BritoIL_2016	W2.43.ST	143	176500	27	344737	246
BritoIL_2016	W2.44.ST	18	160635	3	332401	59
BritoIL_2016	W2.45.ST	174	140910	58	188403	646
BritoIL_2016	W2.46.ST	576	137166	74	408192	264
BritoIL_2016	W2.47.ST	10	125146	21	220547	701
BritoIL_2016	W2.48.ST	2	118509	159	178106	463
BritoIL_2016	W2.49.ST	1	138646	81	196201	86
BritoIL_2016	W2.5.ST	4264	148567	34	386903	73
BritoIL_2016	W2.52.ST	1	129748	197	193581	54
BritoIL_2016	W2.53.ST	0	139378	340	175074	110
BritoIL_2016	W2.54.ST	1	178068	282	344437	455
BritoIL_2016	W2.56.ST	1	133748	21	146378	430
BritoIL_2016	W2.59.ST	2698	113964	280	336092	153
BritoIL_2016	W2.6.ST	2622	152902	90	422591	178
BritoIL_2016	W2.61.ST	1547	153708	56	680083	261
BritoIL_2016	W2.62.ST	59	115632	29	168471	376
BritoIL_2016	W2.63.ST	1319	130302	75	234880	41
BritoIL_2016	W2.65.ST	1064	136513	19	259476	128
BritoIL_2016	W2.67.ST	2183	202988	40	474905	138
BritoIL_2016	W2.68.ST	0	123683	21	277372	207
BritoIL_2016	W2.69.ST	93	75049	38	269054	137
BritoIL_2016	W2.7.ST	249	97468	124	369273	632
BritoIL_2016	W2.8.ST	2223	130862	121	347335	21
BritoIL_2016	W2.9.ST	2835	106084	83	437936	41
BritoIL_2016	W3.1.ST	0	77465	17	205210	91
BritoIL_2016	W3.16.ST	0	147836	44	177272	442
BritoIL_2016	W3.17.ST	2575	140791	123	285721	23
BritoIL_2016	W3.18.ST	2656	73706	73	380730	109
BritoIL_2016	W3.19.ST	1	124570	70	399878	74
BritoIL_2016	W3.20.ST	0	98812	16	259726	71
BritoIL_2016	W3.21.ST	21	114406	6920	174304	171
BritoIL_2016	W3.22.ST	240	124067	87	552608	69
BritoIL_2016	W3.23.ST	2633	139021	9	301151	122
BritoIL_2016	WL.1.ST	644	117375	31	280876	42
BritoIL_2016	WL.10.ST	0	139056	168	239540	63
BritoIL_2016	WL.11.ST	2126	104579	8	210316	32
BritoIL_2016	WL.12.ST	0	143599	316	277268	145
BritoIL_2016	WL.13.ST	0	102882	202	194184	362
BritoIL_2016	WL.14.ST	2173	162993	17	413879	126
BritoIL_2016	WL.15.ST	9	184040	21	303826	801
BritoIL_2016	WL.17.ST	1471	197958	42	402245	369
BritoIL_2016	WL.2.ST	1088	126056	21	243329	50
BritoIL_2016	WL.20.ST	672	118112	5	226840	76
BritoIL_2016	WL.25.ST	391	131906	226	326124	378
BritoIL_2016	WL.26.ST	119	144235	100	176368	132
BritoIL_2016	WL.28.ST	2	81946	53	222884	200
BritoIL_2016	WL.3.ST	2882	121764	93	266282	136
BritoIL_2016	WL.30.ST	1	206185	23	366602	593
BritoIL_2016	WL.32.ST	0	155258	84	326682	150
BritoIL_2016	WL.33.ST	1	182808	44	194501	650
BritoIL_2016	WL.34.ST	2	147461	86	203040	427
BritoIL_2016	WL.35.ST	2578	157662	75	310688	132
BritoIL_2016	WL.36.ST	1	157219	324	228462	561
BritoIL_2016	WL.37.ST	3656	164685	139	448822	641
BritoIL_2016	WL.39.ST	1	94638	19	92060	89
BritoIL_2016	WL.43.ST	2011	178290	109	538458	297
BritoIL_2016	WL.44.ST	0	142289	229	311150	76
BritoIL_2016	WL.45.ST	1	112086	860	106217	87
BritoIL_2016	WL.5.ST	31	121692	59	318382	238
BritoIL_2016	WL.7.ST	23	163130	26	384850	36
BritoIL_2016	WL.8.ST	0	161306	149	243557	159
BritoIL_2016	WL.9.ST	0	117768	184	138908	6
ChengpingW_2017	AS100raw	1	65958	155	44046	21
ChengpingW_2017	AS101raw	0	59998	31	61287	30
ChengpingW_2017	AS103raw	1	66476	9	55921	15
ChengpingW_2017	AS104raw	0	17301	1	10292	0
ChengpingW_2017	AS105raw	0	69062	17	66092	174
ChengpingW_2017	AS106raw	1	82642	549	95127	11
ChengpingW_2017	AS108raw	0	43991	22	36362	12
ChengpingW_2017	AS109raw	0	70782	16	54933	147
ChengpingW_2017	AS10raw	1	59381	2942	37511	17
ChengpingW_2017	AS111raw	0	34283	76925	22680	1
ChengpingW_2017	AS113raw	0	37332	13	28685	5
ChengpingW_2017	AS114raw	0	17330	1	10568	213
ChengpingW_2017	AS115raw	0	97652	31	59288	0
ChengpingW_2017	AS116raw	0	72536	30	55694	35
ChengpingW_2017	AS117raw	1	25207	89	13132	89
ChengpingW_2017	AS119raw	0	71970	26	58710	4
ChengpingW_2017	AS11raw	0	61328	3	39571	83
ChengpingW_2017	AS120raw	0	98393	645	143779	115
ChengpingW_2017	AS121raw	1	102235	430	117860	147
ChengpingW_2017	AS122raw	1	64453	137	56424	76
ChengpingW_2017	AS123raw	0	66582	402	74880	6
ChengpingW_2017	AS126raw	0	28904	53	29367	66
ChengpingW_2017	AS127raw	1	84627	520	50190	152
ChengpingW_2017	AS128raw	0	139964	505	169151	31
ChengpingW_2017	AS12raw	0	75236	1	75370	157
ChengpingW_2017	AS130raw	1	41832	37	27423	16
ChengpingW_2017	AS131raw	0	63449	36	102216	11
ChengpingW_2017	AS132raw	0	108987	45	178911	41
ChengpingW_2017	AS133raw	2	116713	86	144041	114
ChengpingW_2017	AS134raw	1	71224	50	65443	22
ChengpingW_2017	AS136raw	1	151648	1579	266330	65
ChengpingW_2017	AS137raw	0	119272	61	138082	88
ChengpingW_2017	AS138raw	0	66188	85	49987	1
ChengpingW_2017	AS15raw	5	176770	5457	267190	78
ChengpingW_2017	AS17raw	0	97432	13	110556	33
ChengpingW_2017	AS18raw	0	38344	127	63139	71
ChengpingW_2017	AS19raw	0	79987	5257	76230	59
ChengpingW_2017	AS20raw	1	99734	28329	106169	28
ChengpingW_2017	AS21raw	0	75636	539	83100	160
ChengpingW_2017	AS22raw	1	92898	97	63115	115
ChengpingW_2017	AS24raw	0	89092	30	114947	47
ChengpingW_2017	AS25raw	1	57885	51	59920	77
ChengpingW_2017	AS26raw	23	98612	77	102322	67
ChengpingW_2017	AS28raw	1	47151	10	69535	20
ChengpingW_2017	AS29raw	0	139256	120	147806	109
ChengpingW_2017	AS2raw	1	89058	116	88578	61
ChengpingW_2017	AS31raw	0	69523	137	63416	2
ChengpingW_2017	AS34raw	0	89644	959	94559	161
ChengpingW_2017	AS35raw	0	48512	44	39316	29
ChengpingW_2017	AS36raw	0	54457	198	42453	92
ChengpingW_2017	AS37raw	0	55640	48	40962	8
ChengpingW_2017	AS38raw	0	93403	541	134412	154
ChengpingW_2017	AS3raw	0	44193	75	33335	5
ChengpingW_2017	AS40raw	0	95117	33	106437	70
ChengpingW_2017	AS41raw	0	32969	8	24752	1
ChengpingW_2017	AS42raw	1	168259	15106	263628	50
ChengpingW_2017	AS43raw	0	65471	191	50736	169
ChengpingW_2017	AS45raw	0	35055	52	28831	1
ChengpingW_2017	AS46raw	0	57387	44	41682	54
ChengpingW_2017	AS48raw	1	75157	41	44945	14
ChengpingW_2017	AS49raw	1	88224	29	88715	16
ChengpingW_2017	AS4raw	5	92568	26	90609	109
ChengpingW_2017	AS50raw	0	88617	13	74250	3
ChengpingW_2017	AS51raw	0	19664	6	12381	123
ChengpingW_2017	AS54raw	1	78181	72	86148	35
ChengpingW_2017	AS56raw	0	80761	402	79169	98
ChengpingW_2017	AS57raw	0	67350	209	56455	4
ChengpingW_2017	AS58raw	0	79223	183	83531	110
ChengpingW_2017	AS5raw	1	64047	309	63591	56
ChengpingW_2017	AS61raw	1	83132	103	104524	3
ChengpingW_2017	AS62raw	0	43762	367	65082	12
ChengpingW_2017	AS63raw	1	84527	192	86022	95
ChengpingW_2017	AS64raw	0	71586	1	43106	90
ChengpingW_2017	AS65raw	0	87717	100	80142	1
ChengpingW_2017	AS66raw	0	48792	89	28514	5
ChengpingW_2017	AS67raw	19	128830	153	207218	144
ChengpingW_2017	AS68raw	0	142236	4377	159788	74
ChengpingW_2017	AS6raw	1	218190	6385	254618	293
ChengpingW_2017	AS71raw	1	93749	1761	113031	95
ChengpingW_2017	AS73raw	0	96365	124	95038	1
ChengpingW_2017	AS74raw	1	104169	278	76260	70
ChengpingW_2017	AS76raw	1	61383	979	59278	6
ChengpingW_2017	AS77raw	17	116714	49	118831	45
ChengpingW_2017	AS78raw	884	115449	96	177292	208
ChengpingW_2017	AS79raw	0	60421	304	55484	25
ChengpingW_2017	AS80raw	0	62683	346	73400	41
ChengpingW_2017	AS81raw	0	42923	46	28088	22
ChengpingW_2017	AS82raw	1	64126	73	53857	17
ChengpingW_2017	AS84raw	0	77921	84	104033	29
ChengpingW_2017	AS90raw	1	110185	72	103541	95
ChengpingW_2017	AS92raw	1	104447	41	97455	79
ChengpingW_2017	AS94raw	0	68486	50	38213	9
ChengpingW_2017	AS96raw	1983	133329	204	179092	163
ChengpingW_2017	AS97raw	15	110652	21	181057	97
ChengpingW_2017	AS98raw	0	67718	59	80539	40
ChengpingW_2017	AS99raw	0	107120	151	142917	173
ChengpingW_2017	AS9raw	0	100413	25	129695	49
CosteaPI_2017	SID713A002-11-0-0	0	81584	14	162976	41
CosteaPI_2017	SID713A002-11-90-0	0	71663	10	180100	41
CosteaPI_2017	SID713A004-11-0-0	839	83943	356	209665	78
CosteaPI_2017	SID713A004-11-90-0	1018	99171	15	258831	90
CosteaPI_2017	SID713A005-11-0-0	283	110919	29	219856	69
CosteaPI_2017	SID713A005-11-90-0	678	112656	38	183486	35
CosteaPI_2017	SID713A009-11-0-0	325	98516	4	182089	191
CosteaPI_2017	SID713A009-11-90-0	248	106008	28	286803	203
CosteaPI_2017	SID713A010-11-0-0	0	105988	19	170987	10
CosteaPI_2017	SID713A010-11-90-0	0	99229	7	140315	145
CosteaPI_2017	SID713A012-11-0-0	0	87948	19	86817	115
CosteaPI_2017	SID713A012-11-90-0	0	49072	14	14022	13
CosteaPI_2017	SID713A013-11-0-0	260	62776	53	222638	42
CosteaPI_2017	SID713A013-11-90-0	1439	55363	9	167779	190
CosteaPI_2017	SID713A014-11-0-0	5	66862	27	175293	65
CosteaPI_2017	SID713A014-11-90-0	280	99207	23	262266	206
CosteaPI_2017	SID713A015-11-0-0	0	23312	1058	12802	17
CosteaPI_2017	SID713A015-11-90-0	0	46634	133	83560	15
CosteaPI_2017	SID713A021-11-0-0	0	74235	14	138022	36
CosteaPI_2017	SID713A021-11-90-0	1757	98158	4	197010	179
CosteaPI_2017	SID713A023-11-0-0	291	67622	2	170456	47
CosteaPI_2017	SID713A023-11-90-0	1646	76056	257	251116	174
CosteaPI_2017	SID713A026-11-0-0	0	127350	16	200111	341
CosteaPI_2017	SID713A026-11-90-0	1	101626	19	163458	285
CosteaPI_2017	SID713A028-11-0-0	1320	100230	13	281799	207
CosteaPI_2017	SID713A028-11-90-0	1873	90357	4	227371	291
CosteaPI_2017	SID713A029-11-0-0	29	104749	10	188976	23
CosteaPI_2017	SID713A029-11-90-0	0	86933	5	113445	122
CosteaPI_2017	SID713A030-11-0-0	0	87517	11	96617	99
CosteaPI_2017	SID713A030-11-90-0	1	64906	7	71184	41
CosteaPI_2017	SID713A033-11-0-0	0	31229	539	36451	24
CosteaPI_2017	SID713A033-11-90-0	0	132208	33	210108	612
CosteaPI_2017	SID713A037-11-0-0	0	74674	97	101856	18
CosteaPI_2017	SID713A037-11-90-0	0	80365	55	114200	4297
CosteaPI_2017	SID713A038-11-0-0	7	41174	2	125906	91
CosteaPI_2017	SID713A038-11-90-0	201	81643	8	233564	39
CosteaPI_2017	SID713A039-11-0-0	0	117044	28	213382	235
CosteaPI_2017	SID713A039-11-90-0	1	126869	34	181579	423
CosteaPI_2017	SID713A040-11-0-0	973	120616	10	200818	674
CosteaPI_2017	SID713A040-11-90-0	6	71569	46	227294	41
CosteaPI_2017	SID713A045-11-0-0	1	78341	12	83510	297
CosteaPI_2017	SID713A045-11-90-0	758	122345	130	193384	413
CosteaPI_2017	SID713A046-11-0-0	0	77375	13	165659	102
CosteaPI_2017	SID713A046-11-90-0	0	92163	6	136138	110
CosteaPI_2017	SID713A049-11-0-0	1	80779	27	124917	109
CosteaPI_2017	SID713A049-11-90-0	2	77460	10	101858	98
CosteaPI_2017	SID713A051-11-0-0	725	94539	49	244639	361
CosteaPI_2017	SID713A051-11-90-0	1925	98981	17	177863	78
CosteaPI_2017	SID713A052-11-0-0	1786	101904	21	211285	141
CosteaPI_2017	SID713A052-11-90-0	1040	99336	29	179051	144
CosteaPI_2017	SID713A053-11-0-0	1686	104134	38	275483	17
CosteaPI_2017	SID713A053-11-90-0	158	92428	12	259179	8
CosteaPI_2017	SID713A055-11-0-0	32	102011	5	235106	383
CosteaPI_2017	SID713A055-11-90-0	1709	115459	22	240332	359
CosteaPI_2017	SID713A056-11-0-0	1771	59790	18	202226	286
CosteaPI_2017	SID713A056-11-90-0	51	61789	30	240325	2002
CosteaPI_2017	SID713A057-11-0-0	1946	88851	15	189381	441
CosteaPI_2017	SID713A057-11-90-0	130	82981	6	138173	138
CosteaPI_2017	SID713A058-11-0-0	0	77518	6	158620	7
CosteaPI_2017	SID713A058-11-90-0	0	74988	8	162246	60
CosteaPI_2017	SID713A062-11-0-0	1070	90550	13	176489	102
CosteaPI_2017	SID713A062-11-90-0	0	80464	73	143195	177
CosteaPI_2017	SID713A063-11-0-0	1698	111064	18	237252	290
CosteaPI_2017	SID713A063-11-90-0	0	122680	9	261125	187
CosteaPI_2017	SID713A066-11-0-0	0	93573	8	166731	159
CosteaPI_2017	SID713A066-11-90-0	2	80257	3	116658	93
CosteaPI_2017	SID713A068-11-0-0	1	79725	1	99415	33
CosteaPI_2017	SID713A068-11-90-0	0	75101	1	67198	138
CosteaPI_2017	SID713A073-11-0-0	0	38262	1	116591	39
CosteaPI_2017	SID713A073-11-90-0	0	38046	3	81687	70
CosteaPI_2017	SID713A074-11-0-0	0	89349	21	252145	302
CosteaPI_2017	SID713A074-11-90-0	27	105763	4	205292	58
CosteaPI_2017	SID713A076-11-0-0	555	132647	25	181235	367
CosteaPI_2017	SID713A076-11-90-0	1607	88248	32	246350	147
CosteaPI_2017	SID713A077-11-0-0	1	87781	6	108012	40
CosteaPI_2017	SID713A077-11-90-0	0	64074	3	54970	149
CosteaPI_2017	SID713A078-11-0-0	21	85387	5	179985	40
CosteaPI_2017	SID713A078-11-90-0	1821	86211	10	167530	282
CosteaPI_2017	SID713A081-11-0-0	1	91915	18	218944	127
CosteaPI_2017	SID713A081-11-90-0	1	78427	45	200512	21
CosteaPI_2017	SID713A084-11-0-0	1836	55429	56	206908	136
CosteaPI_2017	SID713A084-11-90-0	743	60932	69	204429	16
CosteaPI_2017	SID713A087-11-0-0	385	45810	11	197067	4
CosteaPI_2017	SID713A087-11-90-0	1105	67709	79	243963	43
CosteaPI_2017	SID713A088-11-0-0	0	70785	19	113449	149
CosteaPI_2017	SID713A088-11-90-0	0	86676	6	126044	120
CosteaPI_2017	SID713A089-11-0-0	1746	94775	7	183858	106
CosteaPI_2017	SID713A089-11-90-0	2	72826	86	171940	2730
CosteaPI_2017	SID713B002-11-0-0	0	66892	1	180302	20
CosteaPI_2017	SID713B002-11-90-0	0	65919	4	234217	38
CosteaPI_2017	SID713B003-11-0-0	1166	68387	65	105523	26
CosteaPI_2017	SID713B003-11-90-0	628	90967	55	203687	116
CosteaPI_2017	SID713B004-11-0-0	3	73365	8	134914	20
CosteaPI_2017	SID713B004-11-90-0	1365	88978	20	211093	127
CosteaPI_2017	SID713B005-11-0-0	1	78495	5	155751	32
CosteaPI_2017	SID713B005-11-90-0	677	64571	29	183782	236
CosteaPI_2017	SID713B007-11-0-0	0	88706	15	170497	150
CosteaPI_2017	SID713B007-11-90-0	1	63537	18	107310	37
CosteaPI_2017	SID713B012-11-0-0	0	88214	20	254111	193
CosteaPI_2017	SID713B012-11-90-0	0	49123	6	102041	8
CosteaPI_2017	SID713B014-11-0-0	902	114524	25	299946	70
CosteaPI_2017	SID713B014-11-90-0	328	106206	34	259006	256
CosteaPI_2017	SID713B015-11-0-0	2	81301	32	84147	103
CosteaPI_2017	SID713B015-11-90-0	1	119232	156	111018	44
CosteaPI_2017	SID713B016-11-0-0	7	43152	5	110437	5
CosteaPI_2017	SID713B016-11-90-0	861	122941	181	256902	103
CosteaPI_2017	SID713B020-11-0-0	0	108848	4	137724	190
CosteaPI_2017	SID713B020-11-90-0	1	110166	3	127015	62
CosteaPI_2017	SID713B025-11-0-0	0	77365	10	91902	18
CosteaPI_2017	SID713B025-11-90-0	0	63828	11	75614	56
CosteaPI_2017	SID713B026-11-0-0	0	84773	26	102541	2
CosteaPI_2017	SID713B026-11-90-0	2	81093	3	109047	24
CosteaPI_2017	SID713B029-11-0-0	0	67344	10	93343	120
CosteaPI_2017	SID713B029-11-90-0	0	51337	1	66915	68
CosteaPI_2017	SID713B030-11-0-0	0	63103	3	84998	21
CosteaPI_2017	SID713B030-11-90-0	4	40600	3	87148	38
CosteaPI_2017	SID713B032-11-0-0	0	132873	8	234846	31
CosteaPI_2017	SID713B032-11-90-0	2	112735	12	247375	107
CosteaPI_2017	SID713B033-11-0-0	1483	104173	62	263790	137
CosteaPI_2017	SID713B033-11-90-0	19	55624	6	122260	150
CosteaPI_2017	SID713B035-11-0-0	0	93343	6	161229	35
CosteaPI_2017	SID713B035-11-90-0	1	108595	30	214171	143
CosteaPI_2017	SID713B037-11-0-0	0	54875	44	99012	54
CosteaPI_2017	SID713B037-11-90-0	0	66605	10	161874	141
CosteaPI_2017	SID713B040-11-0-0	1407	101091	14	263077	283
CosteaPI_2017	SID713B040-11-90-0	697	156310	54	414352	501
CosteaPI_2017	SID713B041-11-0-0	0	107131	56	326924	154
CosteaPI_2017	SID713B041-11-90-0	0	54979	10	90893	153
CosteaPI_2017	SID713B042-11-0-0	0	49194	1	160759	195
CosteaPI_2017	SID713B042-11-90-0	0	56836	14	152701	148
CosteaPI_2017	SID713B043-11-0-0	1	49669	1	135489	193
CosteaPI_2017	SID713B043-11-90-0	0	52184	7	125882	197
CosteaPI_2017	SID713B044-11-0-0	111	78965	4	195241	141
CosteaPI_2017	SID713B044-11-90-0	1214	106062	5	240419	263
CosteaPI_2017	SID713B046-11-0-0	888	93763	8	287366	370
CosteaPI_2017	SID713B046-11-90-0	1313	50511	1	156840	42
CosteaPI_2017	SID713B049-11-0-0	550	56966	3	95595	17
CosteaPI_2017	SID713B049-11-90-0	0	53515	8	94025	150
CosteaPI_2017	SID713B051-11-0-0	72	137297	24	230980	312
CosteaPI_2017	SID713B051-11-90-0	723	97920	10	200167	264
CosteaPI_2017	SID713B052-11-0-0	1	88722	19	170638	33
CosteaPI_2017	SID713B052-11-90-0	2	84264	24	132041	274
CosteaPI_2017	SID713B053-11-0-0	0	71222	8	66606	7
CosteaPI_2017	SID713B053-11-90-0	1	108712	10	187168	15
CosteaPI_2017	SID713B055-11-0-0	590	131655	28	301767	586
CosteaPI_2017	SID713B055-11-90-0	278	116542	8	162912	1208
CosteaPI_2017	SID713B056-11-0-0	398	84999	201	128337	1398
CosteaPI_2017	SID713B056-11-90-0	10	60079	2	149125	141
CosteaPI_2017	SID713B057-11-0-0	35	130042	51	229188	220
CosteaPI_2017	SID713B057-11-90-0	2	67648	19	81953	371
CosteaPI_2017	SID713B058-11-0-0	1554	92641	4	169105	227
CosteaPI_2017	SID713B058-11-90-0	844	80945	272	242779	58
CosteaPI_2017	SID713B061-11-0-0	0	54659	3	118883	85
CosteaPI_2017	SID713B061-11-90-0	0	63761	11	183451	104
CosteaPI_2017	SID713B063-11-0-0	14	96612	17	255165	133
CosteaPI_2017	SID713B063-11-90-0	231	60953	20	199719	233
CosteaPI_2017	SID713B064-11-0-0	0	76579	13	130697	164
CosteaPI_2017	SID713B064-11-90-0	0	77370	17	93302	144
CosteaPI_2017	SID713B065-11-0-0	9	67923	2	122051	306
CosteaPI_2017	SID713B065-11-90-0	5	56402	4	117581	177
CosteaPI_2017	SID713B066-11-0-0	60	64394	20	217930	177
CosteaPI_2017	SID713B066-11-90-0	913	101640	10	269091	12
CosteaPI_2017	SID713B069-11-0-0	2	92347	50	215942	328
CosteaPI_2017	SID713B069-11-90-0	2	101839	8	184678	188
CosteaPI_2017	SID713B072-11-0-0	1332	97696	124	321811	56
CosteaPI_2017	SID713B072-11-90-0	673	96656	25	270190	225
CosteaPI_2017	SID713B073-11-0-0	0	88735	10	99390	53
CosteaPI_2017	SID713B073-11-90-0	0	99666	59	120036	38
CosteaPI_2017	SID713B074-11-0-0	0	89966	4	150644	321
CosteaPI_2017	SID713B074-11-90-0	0	91067	8	119929	326
CosteaPI_2017	SID713B076-11-0-0	0	68008	6	173907	130
CosteaPI_2017	SID713B076-11-90-0	0	69545	2	110054	98
CosteaPI_2017	alien-11-877-0	0	54878	30	48076	126
CosteaPI_2017	alien-11-881-0	1	45549	31	38624	157
CosteaPI_2017	alien-11-883-0	0	49826	44	61826	242
CosteaPI_2017	alien-11-895-0	0	62844	4	103013	81
CosteaPI_2017	alien-11-898-0	0	49221	29	83397	28
CosteaPI_2017	alien-11-902-0	0	60745	47	79675	25
CosteaPI_2017	alien-11-904-0	0	51016	22	80542	28
CosteaPI_2017	alien-11-918-0	0	60637	55	70767	60
CosteaPI_2017	alien2-11-0-0	0	102000	39	251201	66
CosteaPI_2017	alien3-11-0-0	0	88311	5	136889	226
CosteaPI_2017	alien4-11-0-0	1	136361	8	202637	136
CosteaPI_2017	bugkiller-11-0-0	1	129313	2818	117406	215
CosteaPI_2017	bugkiller-11-2-0	0	112389	26	100900	158
CosteaPI_2017	bugkiller-11-392-1	1	64277	24	59148	5
CosteaPI_2017	bugkiller-11-392-2	1	71265	23	59173	5
CosteaPI_2017	bugkiller-11-392-3	0	45503	3	40974	49
CosteaPI_2017	bugkiller-11-60-0	1	92554	90	81746	223
CosteaPI_2017	bugkiller-11-600-0	0	63056	8	38461	61
CosteaPI_2017	bugkiller-11-7-0	0	76571	765	92666	167
CosteaPI_2017	bugkiller-11-773-0	0	53731	23	85255	7
CosteaPI_2017	bugkiller-11-918-0	0	50580	31	58699	30
CosteaPI_2017	daisy-11-0-0	1	59880	9	98837	19
CosteaPI_2017	daisy-11-2-0	0	60199	69	67734	51
CosteaPI_2017	daisy-11-386-0	0	43295	10	65021	40
CosteaPI_2017	daisy-11-388-0	1	46351	3	66635	98
CosteaPI_2017	daisy-11-389-0	0	56091	2	52986	109
CosteaPI_2017	daisy-11-390-0	0	53993	5	64570	107
CosteaPI_2017	daisy-11-392-0	1	53713	7	78848	27
CosteaPI_2017	daisy-11-403-0	0	63023	4	60611	180
CosteaPI_2017	daisy-11-60-0	0	71163	108	87455	178
CosteaPI_2017	daisy-11-7-0	0	71729	171	65648	84
CosteaPI_2017	donald1-11-0-0	1	86101	19	151625	52
CosteaPI_2017	donald1-11-30-0	0	73930	114	106340	156
CosteaPI_2017	donald1-11-7-0	0	83620	13	105313	193
CosteaPI_2017	donald2-11-0-0	1	70775	19	100784	176
CosteaPI_2017	donald2-11-30-0	2	93621	80	128902	342
CosteaPI_2017	donald2-11-7-0	1	62035	8	95094	181
CosteaPI_2017	donald3-11-0-0	0	68110	6	81054	347
CosteaPI_2017	donald3-11-30-0	0	82532	4	95715	375
CosteaPI_2017	donald3-11-7-0	0	74449	13	91531	124
CosteaPI_2017	donald4-11-0-0	1	103737	33	115871	37
CosteaPI_2017	donald4-11-30-0	0	59256	4919	31699	130
CosteaPI_2017	donald4-11-7-0	1	49944	9012	31750	141
CosteaPI_2017	donald5-11-0-0	0	60226	8248	24122	72
CosteaPI_2017	donald5-11-30-0	0	89303	11	101590	30
CosteaPI_2017	donald5-11-7-0	0	92641	5	105420	111
CosteaPI_2017	halbarad-11-0-0	257	150135	53	272683	76
CosteaPI_2017	halbarad-11-2-0	26	167560	51	211186	113
CosteaPI_2017	halbarad-11-392-0	252	96377	11	113320	11
CosteaPI_2017	halbarad-11-7-0	5	157181	16	252518	19
CosteaPI_2017	halbarad-11-773-0	2	96051	12	114572	40
CosteaPI_2017	mickey1-11-0-0	974	88442	56	189816	103
CosteaPI_2017	mickey1-11-30-0	1284	76173	37	186562	396
CosteaPI_2017	mickey1-11-7-0	1603	68074	30	157279	358
CosteaPI_2017	mickey2-11-0-0	183	107099	13	207627	512
CosteaPI_2017	mickey2-11-30-0	728	131006	49	181564	316
CosteaPI_2017	mickey2-11-7-0	972	123686	83	228945	390
CosteaPI_2017	mickey3-11-0-0	0	68045	14252	41196	94
CosteaPI_2017	mickey3-11-30-0	2	85672	3	113052	232
CosteaPI_2017	mickey3-11-7-0	0	94187	6	86265	58
CosteaPI_2017	mickey4-11-0-0	9	65101	12	98618	330
CosteaPI_2017	mickey4-11-30-0	0	59628	12	106281	264
CosteaPI_2017	mickey4-11-7-0	3	73550	7	110794	173
CosteaPI_2017	mickey5-11-0-0	0	79815	113	74556	51
CosteaPI_2017	mickey5-11-30-0	0	73752	5	103385	187
CosteaPI_2017	mickey5-11-7-0	0	67458	3130	53347	81
CosteaPI_2017	peacemaker-11-0-0	2	116150	1151	190621	142
CosteaPI_2017	peacemaker-11-2-0	0	76644	8	109441	33
CosteaPI_2017	peacemaker-11-392-1	0	81078	14	83653	30
CosteaPI_2017	peacemaker-11-392-2	0	58639	7	49594	33
CosteaPI_2017	peacemaker-11-392-3	1	86454	8	105546	5
CosteaPI_2017	peacemaker-11-60-0	1	121309	254	163488	189
CosteaPI_2017	peacemaker-11-600-0	1	88376	126	109573	68
CosteaPI_2017	peacemaker-11-7-0	2	110403	53	156299	101
CosteaPI_2017	peacemaker-11-773-0	1	71567	33	96343	20
CosteaPI_2017	peacemaker-11-918-0	2	81934	1167	103244	71
CosteaPI_2017	peacemaker2-11-0-0	1	100962	19	121503	65
CosteaPI_2017	peacemaker3-11-0-0	0	113242	4	98136	291
CosteaPI_2017	peacemaker4-11-0-0	1	91999	7	116503	99
CosteaPI_2017	pluto1-11-0-0	1	95344	113	140355	191
CosteaPI_2017	pluto1-11-30-0	0	129877	20	156888	394
CosteaPI_2017	pluto1-11-7-0	0	130409	24	191605	428
CosteaPI_2017	pluto2-11-0-0	1	84466	154	82219	330
CosteaPI_2017	pluto2-11-30-0	1	80956	54	111823	159
CosteaPI_2017	pluto2-11-7-0	1	63621	228	51413	388
CosteaPI_2017	pluto3-11-0-0	2	112735	43	117713	403
CosteaPI_2017	pluto3-11-30-0	1	80349	11	73946	77
CosteaPI_2017	pluto3-11-7-0	1	98064	84	84900	551
CosteaPI_2017	pluto4-11-0-0	0	80479	73	78936	173
CosteaPI_2017	pluto4-11-30-0	2	94348	4	112032	244
CosteaPI_2017	pluto4-11-7-0	0	87333	26	81344	341
CosteaPI_2017	scavenger-11-0-0	0	152149	20	181731	65
CosteaPI_2017	scavenger-11-2-0	0	77455	21	69525	11
CosteaPI_2017	scavenger-11-392-0	1	73958	5	85912	3
CosteaPI_2017	scavenger-11-60-0	1	157832	29	137355	15
CosteaPI_2017	scavenger-11-7-0	1	71038	30	88523	18
CosteaPI_2017	scavenger-11-889-0	0	91999	12	107751	109
CosteaPI_2017	thistle1-11-0-0	0	66749	10	146235	95
CosteaPI_2017	thistle2-11-0-0	1	88772	256	110143	54
CosteaPI_2017	thistle3-11-0-0	1	86257	10	111669	93
CosteaPI_2017	thistle4-11-0-0	0	100351	21	139031	39
CosteaPI_2017	tigress-11-0-0	0	69424	15	106286	9
CosteaPI_2017	tigress-11-2-0	0	62423	0	71247	82
CosteaPI_2017	tigress-11-392-0	1	60576	8	110620	13
CosteaPI_2017	tigress-11-60-0	0	61198	22	107596	82
CosteaPI_2017	tigress-11-7-0	1	67198	10	100413	15
DavidLA_2015	LD-Run1-01	1	8076	3937	4377	0
DavidLA_2015	LD-Run1-02	1	19004	8341	20543	6
DavidLA_2015	LD-Run1-03	0	6514	176722	20185	0
DavidLA_2015	LD-Run1-04	0	7998	369567	6715	144
DavidLA_2015	LD-Run1-05	0	44748	275258	30629	0
DavidLA_2015	LD-Run1-06	0	22267	497065	49565	39
DavidLA_2015	LD-Run1-07	0	6578	550	309	2
DavidLA_2015	LD-Run1-08	0	33068	259546	15349	11
DavidLA_2015	LD-Run1-09	3	37799	128365	23231	20
DavidLA_2015	LD-Run1-10	0	7742	1882	834	0
DavidLA_2015	LD-Run1-11	0	57320	789563	32617	66
DavidLA_2015	LD-Run1-12	0	37290	10425	65570	58
DavidLA_2015	LD-Run2-01	0	16157	67	19827	3
DavidLA_2015	LD-Run2-02	0	24232	81	63492	2
DavidLA_2015	LD-Run2-03	0	5698	66	115	188
DavidLA_2015	LD-Run2-04	0	10102	81140	1503	3
DavidLA_2015	LD-Run2-05	0	2791	30297	1863	36
DavidLA_2015	LD-Run2-06	0	24859	1928	4916	262
DavidLA_2015	LD-Run2-07	0	33041	74	4237	358
DavidLA_2015	LD-Run2-08	0	5351	52871	4160	94
DavidLA_2015	LD-Run2-09	0	652	2488	281	5
DavidLA_2015	LD-Run2-11	2	25249	79	141290	247
DavidLA_2015	LD-Run2-12	1	24698	17	94016	90
DavidLA_2015	LD-Run2-13	1	28357	301	63398	92
DavidLA_2015	LD-Run2-16	1	50503	137	22267	2
DavidLA_2015	LD-Run2-18	0	20471	86434	36162	11
DavidLA_2015	LD-Run2-19	2	33104	7587	128700	68
DavidLA_2015	LD-Run2-20	1	25841	1192	93098	5
DavidLA_2015	LD-Run2-21	0	36939	93	50737	137
DavidLA_2015	LD-Run2-22	0	11346	1278	36325	3
DavidLA_2015	LD-Run2-23	0	8912	49	13646	153
DavidLA_2015	LD-Run2-24	0	12994	78	41688	15
DavidLA_2015	LD-Run2-25	0	9643	655	523	4
DavidLA_2015	LD-Run2-26	3	25414	170	3063	16
DavidLA_2015	LD-Run2-27	0	6770	10838	14300	0
DavidLA_2015	LD-Run2-28	0	19473	24198	34862	0
DavidLA_2015	LD-Run2-29	6	37425	5944	90903	0
DavidLA_2015	LD-Run2-30	0	13327	375	159	0
DavidLA_2015	LD-Run2-32	0	29134	41	20627	43
DavidLA_2015	LD-Run2-33	0	3993	14347	4554	1
DavidLA_2015	LD-Run2-34	0	25610	19538	6397	0
DavidLA_2015	LD-Run2-35	0	10101	13626	13698	250
DavidLA_2015	LD-Run2-36	0	21948	4300	41163	58
DavidLA_2015	LD-Run2-37	0	29179	19469	41897	3
FengQ_2015	SID31004	0	76756	20	67515	248
FengQ_2015	SID31009	184	75755	46	162864	70
FengQ_2015	SID31021	1	59728	76	120452	41
FengQ_2015	SID31030	1	96501	20	117127	93
FengQ_2015	SID31071	0	71915	44	123785	141
FengQ_2015	SID31112	1	60255	187	45602	105
FengQ_2015	SID31129	1	50550	36	57640	51
FengQ_2015	SID31137	1	46838	24	66658	1
FengQ_2015	SID31159	13	44468	209	49880	27
FengQ_2015	SID31160	659	59540	48	215094	207
FengQ_2015	SID31188	3	63276	72	264776	178
FengQ_2015	SID31219	1702	91797	33	187597	37
FengQ_2015	SID31223	29	74754	183	214502	66
FengQ_2015	SID31233	0	48742	42	109164	175
FengQ_2015	SID31236	0	78977	59	113863	80
FengQ_2015	SID31237	1	53736	15	81888	101
FengQ_2015	SID31256	0	56595	60	70294	0
FengQ_2015	SID31267	0	84161	37	197439	125
FengQ_2015	SID31275	333	80218	155	165421	50
FengQ_2015	SID31276	44	85426	60	214936	296
FengQ_2015	SID31282	0	96355	14	103046	261
FengQ_2015	SID31285	7	71653	136	196603	11
FengQ_2015	SID31300	311	129456	98	299649	276
FengQ_2015	SID31328	0	122573	21	189483	205
FengQ_2015	SID31333	1548	61574	92	104473	193
FengQ_2015	SID31337	0	38806	13	32739	1
FengQ_2015	SID31343	0	54063	2	26330	114
FengQ_2015	SID31360	0	83872	14	114740	72
FengQ_2015	SID31367	722	100887	74	58114	147
FengQ_2015	SID31379	0	94624	28	80024	54
FengQ_2015	SID31398	0	103018	9	135877	450
FengQ_2015	SID31416	0	26326	32	52365	35
FengQ_2015	SID31424	0	58509	52	96553	30
FengQ_2015	SID31428	0	40468	10	70998	2
FengQ_2015	SID31431	393	110424	27	176618	186
FengQ_2015	SID31446	2	64193	13	76565	276
FengQ_2015	SID31449	0	69260	38	70660	79
FengQ_2015	SID31450	0	55246	72	58972	0
FengQ_2015	SID31452	1	96780	126	166577	217
FengQ_2015	SID31455	0	109058	7	189640	389
FengQ_2015	SID31477	51	80021	19	145705	12
FengQ_2015	SID31489	1051	76501	20	162303	93
FengQ_2015	SID31493	80	61337	7	69196	231
FengQ_2015	SID31501	1	61067	23	87096	5
FengQ_2015	SID31512	0	46963	95	67806	81
FengQ_2015	SID31519	1147	105417	42	152510	199
FengQ_2015	SID31537	0	75848	24	90277	98
FengQ_2015	SID31549	109	79181	14	200097	211
FengQ_2015	SID31557	0	58986	32	26618	28
FengQ_2015	SID31582	1465	78391	66	188805	108
FengQ_2015	SID31637	1	40511	14	41769	14
FengQ_2015	SID31685	36	49371	61	169766	330
FengQ_2015	SID31700	1598	115764	27	246263	136
FengQ_2015	SID31705	0	37124	38	45544	118
FengQ_2015	SID31711	0	22944	28	9452	63
FengQ_2015	SID31714	0	25119	53	38630	143
FengQ_2015	SID31723	0	77514	74	83386	16
FengQ_2015	SID31749	60	94776	40	183747	133
FengQ_2015	SID31750	0	123301	64	246578	440
FengQ_2015	SID31766	1	43311	6	55397	2
FengQ_2015	SID31865	1	43320	480	64552	237
FengQ_2015	SID31866	49	100356	778	189219	224
FengQ_2015	SID31868	407	147485	14741	135205	2629
FengQ_2015	SID31870	50	50378	50	25032	35
FengQ_2015	SID31871	0	52351	27	70418	27
FengQ_2015	SID31872	1	93185	13	119458	33
FengQ_2015	SID31873	1119	111193	247	188026	180
FengQ_2015	SID31874	1210	90951	2151	176808	131
FengQ_2015	SID31875	0	112283	10	180888	303
FengQ_2015	SID31876	0	110588	11	134391	135
FengQ_2015	SID31877	47	67936	12	155339	181
FengQ_2015	SID31878	0	115114	1630	196461	96
FengQ_2015	SID31879	59	71971	14	134921	232
FengQ_2015	SID31880	806	114094	25	127318	206
FengQ_2015	SID31881	4	109204	86	180445	222
FengQ_2015	SID31883	107	127594	56	122900	75
FengQ_2015	SID31884	38	94145	7	136802	116
FengQ_2015	SID530002	0	43107	58	72740	197
FengQ_2015	SID530018	0	44214	33	53981	254
FengQ_2015	SID530026	143	67757	27	170694	127
FengQ_2015	SID530028	709	100890	41	182799	92
FengQ_2015	SID530039	0	20816	14	27822	15
FengQ_2015	SID530041	51	76425	83	176596	161
FengQ_2015	SID530050	0	105317	266	168714	36
FengQ_2015	SID530052	0	25016	22	33043	72
FengQ_2015	SID530054	1143	84816	71	225730	86
FengQ_2015	SID530055	73	93659	11	172686	80
FengQ_2015	SID530074	1	50774	20	38681	158
FengQ_2015	SID530075	837	99489	6	121560	208
FengQ_2015	SID530119	0	74152	9	114500	270
FengQ_2015	SID530142	0	92539	68	166061	26
FengQ_2015	SID530154	0	46976	28	36659	20
FengQ_2015	SID530163	0	79449	15	33722	52
FengQ_2015	SID530167	0	100144	29	169054	166
FengQ_2015	SID530168	10	55049	9	79833	6
FengQ_2015	SID530172	0	42411	70	59810	78
FengQ_2015	SID530177	0	52840	5	93054	242
FengQ_2015	SID530185	13	84200	6	165133	180
FengQ_2015	SID530215	889	84706	14	108530	206
FengQ_2015	SID530227	0	61915	36	104859	60
FengQ_2015	SID530251	1	29717	6	19551	1
FengQ_2015	SID530258	1	90686	15	131751	91
FengQ_2015	SID530262	1	84152	1177	129145	64
FengQ_2015	SID530295	74	80818	417	260822	237
FengQ_2015	SID530297	1187	86965	24	137190	232
FengQ_2015	SID530315	5	48887	16	94759	155
FengQ_2015	SID530323	136	57369	429	137796	26
FengQ_2015	SID530331	1040	93192	71	152612	127
FengQ_2015	SID530348	1062	44485	62	40123	20
FengQ_2015	SID530364	0	81005	32	99889	140
FengQ_2015	SID530368	2	69570	66	78799	75
FengQ_2015	SID530373	19	87317	128	187055	147
FengQ_2015	SID530394	2	67574	188	207903	121
FengQ_2015	SID530398	16	60228	6	104759	165
FengQ_2015	SID530403	0	49963	493	65023	44
FengQ_2015	SID530444	0	66375	20	126510	466
FengQ_2015	SID530450	109	95950	20	137849	76
FengQ_2015	SID530451	80	86475	5	210263	84
FengQ_2015	SID530558	0	76891	11	125362	8
FengQ_2015	SID530600	56	113729	64	240486	388
FengQ_2015	SID530623	119	113046	14	204336	348
FengQ_2015	SID530697	0	79155	16	110823	146
FengQ_2015	SID530705	0	69202	34	117524	49
FengQ_2015	SID530743	12	112323	67	221896	234
FengQ_2015	SID530756	1	13780	7	21521	1
FengQ_2015	SID530840	482	100242	56	159499	95
FengQ_2015	SID530867	1179	106316	19	205888	153
FengQ_2015	SID530890	270	127420	9	202397	286
FengQ_2015	SID531128	220	108177	444	182815	170
FengQ_2015	SID531155	16	73316	334	66880	50
FengQ_2015	SID531248	1222	136794	22	175723	386
FengQ_2015	SID531274	656	40256	170	16739	157
FengQ_2015	SID531277	1328	100004	4	135805	173
FengQ_2015	SID531281	2	76353	52	75979	91
FengQ_2015	SID531333	0	81790	22	85154	8
FengQ_2015	SID531352	1434	54555	49	114166	63
FengQ_2015	SID531361	13	63228	15	78119	45
FengQ_2015	SID531382	388	67919	39	97341	88
FengQ_2015	SID531403	1	14800	86	17518	6
FengQ_2015	SID531414	0	75946	13	123135	41
FengQ_2015	SID531416	0	106852	63	130804	260
FengQ_2015	SID531424	0	24734	7309	12508	1
FengQ_2015	SID531469	0	94551	142	117308	64
FengQ_2015	SID531663	71	98184	82	149091	225
FengQ_2015	SID531766	0	82756	8	106583	8
FengQ_2015	SID531775	0	85438	201	125303	143
FengQ_2015	SID532305	0	75358	4	101109	131
FengQ_2015	SID532749	0	53960	18	79500	22
FengQ_2015	SID532779	0	94662	17	196503	59
FengQ_2015	SID532796	2	100151	20	133657	195
FengQ_2015	SID532802	735	86943	59	125107	400
FengQ_2015	SID532826	1	70193	43	55787	6
FengQ_2015	SID532832	1	86098	10	100233	280
FengQ_2015	SID532915	17	124692	21	193638	339
FerrettiP_2018	CA_C10001IS2006FE_t1M15	0	7675	8	206	86
FerrettiP_2018	CA_C10001IS2009FE_t2M15	0	4585	0	139	39
FerrettiP_2018	CA_C10001IS2012FE_t3M15	0	47701	16	14410	139
FerrettiP_2018	CA_C10002IS2023FE_t2M15	0	13191	4	5248	34
FerrettiP_2018	CA_C10002IS2026FE_t3M15	0	1498	5	532	7
FerrettiP_2018	CA_C10002IS2028FE_t4M15	0	11295	28	2766	30
FerrettiP_2018	CA_C10002MS2016FE_t0M15	2163	134870	1	276077	284
FerrettiP_2018	CA_C10003IS2040FE_t3M15	0	1684	4	1536	3
FerrettiP_2018	CA_C10003IS2042FE_t4M15	0	32710	4	7161	45
FerrettiP_2018	CA_C10003MS2030FE_t0M15	0	57473	0	32573	4
FerrettiP_2018	CA_C10005IS2066FE_t1M15	0	97061	199	34758	37
FerrettiP_2018	CA_C10005IS2069FE_t2M15	0	6481	0	686	1
FerrettiP_2018	CA_C10005IS2077FE_t4M15	0	14080	1	2131	4
FerrettiP_2018	CA_C10005MS2062FE_t0M15	1	100391	1	63398	121
FerrettiP_2018	CA_C10006IS2084FE_t1M15	0	26904	500	10179	86
FerrettiP_2018	CA_C10006IS2087FE_t2M15	0	30084	861	12430	124
FerrettiP_2018	CA_C10006IS2091FE_t3M15	0	28799	11	7165	11
FerrettiP_2018	CA_C10006IS2095FE_t4M15	0	18982	0	1011	3
FerrettiP_2018	CA_C10006IS2095FE_t5M16	0	16022	0	806	7
FerrettiP_2018	CA_C10007IS2102FE_t1M15	1	47506	220	26720	21
FerrettiP_2018	CA_C10007IS2105FE_t2M15	0	12895	708	1404	75
FerrettiP_2018	CA_C10007IS2110FE_t3M15	0	17791	4	700	36
FerrettiP_2018	CA_C10007IS2113FE_t5M16	0	15948	0	3230	0
FerrettiP_2018	CA_C10007IS2114FE_t4M15	0	15511	18	2283	44
FerrettiP_2018	CA_C10007MS2098FE_t0M15	0	45912	0	25191	11
FerrettiP_2018	CA_C10008IS2120FE_t1M15	0	39836	247	13690	141
FerrettiP_2018	CA_C10008IS2123FE_t2M15	0	2846	17	287	27
FerrettiP_2018	CA_C10008IS2127FE_t3M15	0	11157	5	3712	55
FerrettiP_2018	CA_C10008IS2131FE_t5M16	0	47166	4	6679	86
FerrettiP_2018	CA_C10009IS2141FE_t2M15	0	41406	421	14269	8
FerrettiP_2018	CA_C10009IS2145FE_t3M16	0	2926	10	2697	5
FerrettiP_2018	CA_C10009IS2149FE_t4M15	0	66581	0	85394	158
FerrettiP_2018	CA_C10009IS2149FE_t5M16	0	12147	30	715	2
FerrettiP_2018	CA_C10009MS2134FE_t0M15	0	72581	1	78287	329
FerrettiP_2018	CA_C10015IS2235FE_t3M15	0	35626	5	9235	123
FerrettiP_2018	CA_C10015IS2246FE_t1M15	6	69982	36	38847	19
FerrettiP_2018	CA_C10015IS2249FE_t2M15	0	13977	1	10616	1
FerrettiP_2018	CA_C10015MS2242FE_t0M15	0	47619	1	36073	53
FerrettiP_2018	CA_C10019IS2318FE_t1M15	675	97537	21	193119	246
FerrettiP_2018	CA_C10019IS2321FE_t2M15	0	12088	2	6743	3
FerrettiP_2018	CA_C10019IS2329FE_t4M15	0	7823	1	2271	44
FerrettiP_2018	CA_C10019IS2329FE_t5M16	0	18865	668	922	0
FerrettiP_2018	CA_C10019IS2352FE_t3M15	0	16620	2	2790	13
FerrettiP_2018	CA_C10019MS2314FE_t0M16	7	33805	0	32715	106
FerrettiP_2018	CA_C10020IS2336FE_t1M15	0	9990	6	2451	14
FerrettiP_2018	CA_C10020IS2339FE_t2M15	0	65492	569	19516	5
FerrettiP_2018	CA_C10020IS2343FE_t3M15	0	15910	125	2350	2
FerrettiP_2018	CA_C10020IS2345FE_t5M16	0	25173	2	6351	8
FerrettiP_2018	CA_C10020IS2347FE_t4M15	0	21455	14	2739	0
FerrettiP_2018	CA_C10020MS2332FE_t0M15	0	53751	0	51707	2
FerrettiP_2018	CA_C10023IS2390FE_t1M15	0	5982	6	135	0
FerrettiP_2018	CA_C10023IS2393FE_t2M15	0	10289	4	451	0
FerrettiP_2018	CA_C10023IS2397FE_t3M15	0	8967	11	952	10
FerrettiP_2018	CA_C10023IS2401FE_t4M16	0	22956	3	1157	0
FerrettiP_2018	CA_C10023IS2401FE_t5M16	0	3583	27	338	3
FerrettiP_2018	CA_C10023MS2386FE_t0M15	0	81797	0	57737	118
FerrettiP_2018	CA_C10024IS2411FE_t2M15	0	14645	1	1102	0
FerrettiP_2018	CA_C10024IS2415FE_t3M15	0	32456	1	28782	56
FerrettiP_2018	CA_C10024IS2419FE_t4M15	0	25414	2	5415	41
FerrettiP_2018	CA_C10024IS2419FE_t5M16	0	53139	0	21534	36
FerrettiP_2018	CA_C10026IS2444FE_t1M15	0	32184	47	7364	124
FerrettiP_2018	CA_C10026IS2449FE_t2M15	0	22720	33	2554	35
FerrettiP_2018	CA_C10026IS2451FE_t3M15	0	1221	0	942	25
FerrettiP_2018	CA_C10026IS2465FE_t4M16	0	21358	1	10260	77
FerrettiP_2018	CA_C10026MS2440FE_t0M15	0	76455	0	54387	54
FerrettiP_2018	CA_C10029IS2496FE_t1M15	0	59171	2226	63747	206
FerrettiP_2018	CA_C10029IS2499FE_t2M15	0	6732	82	5529	14
FerrettiP_2018	CA_C10029IS2503FE_t3M15	0	16775	3	2450	5
FerrettiP_2018	CA_C10029MS2492FE_t0M15	0	80171	0	57520	179
FerrettiP_2018	CA_C10031IS2530FE_t1M15	0	110619	4053	98898	402
FerrettiP_2018	CA_C10031IS2537FE_t3M15	0	18847	3	2999	18
FerrettiP_2018	CA_C10031IS2541FE_t4M15	0	10381	2	3276	21
FerrettiP_2018	CA_C10031IS2541FE_t5M16	0	25709	3	5956	5
FerrettiP_2018	CA_C10031MS2526FE_t0M15	4	180820	2	343480	476
FerrettiP_2018	CA_C10032IS2548FE_t1M15	5	19509	1083	7983	16
FerrettiP_2018	CA_C10032IS2551FE_t2M15	16	53355	375	30944	66
FerrettiP_2018	CA_C10032IS2555FE_t3M15	0	16263	5	1490	210
FerrettiP_2018	CA_C10032IS2559FE_t4M15	1	18180	0	3172	38
FerrettiP_2018	CA_C10032IS2559FE_t5M16	0	27144	3	11945	13
FerrettiP_2018	CA_C10032MS2544FE_t0M15	378	84235	2	167560	118
FerrettiP_2018	CA_C10034IS2584FE_t1M15	0	21418	1298	13664	23
FerrettiP_2018	CA_C10034IS2587FE_t2M15	0	49940	1425	25330	29
FerrettiP_2018	CA_C10034IS2591FE_t3M15	0	7606	2	550	171
FerrettiP_2018	CA_C10034IS2595FE_t4M15	0	7734	1	1841	25
FerrettiP_2018	CA_C10034MS2580FE_t0M15	1	66014	5	25281	21
FerrettiP_2018	CA_C10035IS2602FE_t1M15	0	25494	2242	16417	47
FerrettiP_2018	CA_C10035IS2605FE_t2M15	0	34537	248	8363	68
FerrettiP_2018	CA_C10035IS2609FE_t3M16	0	11034	1	3900	87
FerrettiP_2018	CA_C10035IS2913FE_t4M16	0	9210	0	834	18
FerrettiP_2018	CA_C10035MS2598FE_t0M15	0	64669	69	76501	148
FerrettiP_2018	CA_C10039IS2677FE_t2M16	0	13081	1537	5576	5
FerrettiP_2018	CA_C10039IS2681FE_t3M16	0	17615	20	684	0
FerrettiP_2018	CA_C10039MS2669SA_t0M15	0	36123	177	30587	7
FerrettiP_2018	CA_C10039MS2670FE_t0M16	157	98024	451	129041	8
FerrettiP_2018	CA_C10042IS2731FE_t2M16	0	9710	14	1329	22
FerrettiP_2018	CA_C10042IS2735FE_t3M16	0	2891	0	959	1
FerrettiP_2018	CA_C10042IS2739FE_t4M16	0	2784	181	2060	0
FerrettiP_2018	CA_C10042IS2739FE_t5M16	0	4344	3	2792	6
FerrettiP_2018	CA_C10042MS2724FE_t0M16	2	70469	8	68466	1
FerrettiP_2018	CA_C10043IS2749FE_t2M16	0	12157	0	571	2
FerrettiP_2018	CA_C10043MS2742FE_t0M16	0	68102	0	108331	197
FerrettiP_2018	CA_C10049IS2854FE_t1M16	0	29276	2413	23420	41
FerrettiP_2018	CA_C10049IS2857FE_t2M16	0	11038	5	952	3
FerrettiP_2018	CA_C10049IS2861FE_t3M16	0	20425	3	1956	7
FerrettiP_2018	CA_C10049IS2866FE_t4M16	0	9344	57	2390	5
FerrettiP_2018	CA_C10049IS2866FE_t5M16	0	20134	0	2627	1
FerrettiP_2018	CA_C10049MS2850FE_t0M16	0	68834	4	50631	406
FerrettiP_2018	CA_C10052IS2908FE_t1M16	0	3663	2	64	0
FerrettiP_2018	CA_C10052IS2911FE_t2M16	0	4315	1	86	0
FerrettiP_2018	CA_C10052IS2915FE_t3M16	0	11928	2	5967	97
FerrettiP_2018	CA_C10052IS2920FE_t5M16	0	52297	2	5136	77
FerrettiP_2018	CA_C10052MS2904FE_t0M16	0	42038	0	43208	30
FerrettiP_2018	CA_C10055IS2962FE_t1M16	2	79297	1242	50013	47
FerrettiP_2018	CA_C10055IS2965FE_t2M16	0	12860	2094	3256	3
FerrettiP_2018	CA_C10055IS2969FE_t3M16	0	15977	6	1766	1
FerrettiP_2018	CA_C10055IS2973FE_t4M16	0	7602	0	1890	4
FerrettiP_2018	CA_C10055MS2958FE_t0M16	0	73134	2	71430	249
HMP_2012	SRS011061	0	57422	2	172182	98
HMP_2012	SRS011084	1	68171	7	160502	4
HMP_2012	SRS011134	1163	122574	3	308663	310
HMP_2012	SRS011239	731	102758	1	186255	141
HMP_2012	SRS011271	0	127178	1	187619	81
HMP_2012	SRS011302	1193	96572	32	163397	108
HMP_2012	SRS011405	0	49713	0	126121	95
HMP_2012	SRS011452	0	38714	70	32179	35
HMP_2012	SRS011529	948	120535	7	230358	160
HMP_2012	SRS011586	408	84551	2	154911	47
HMP_2012	SRS012273	1	121500	40	282701	140
HMP_2012	SRS012902	0	28763	0	15751	12
HMP_2012	SRS013158	0	48228	6	27952	36
HMP_2012	SRS013215	0	33633	1	29294	45
HMP_2012	SRS013476	1640	90558	5	236820	265
HMP_2012	SRS013521	0	78614	0	62205	39
HMP_2012	SRS013687	12	88407	19	216645	54
HMP_2012	SRS013800	0	76339	1	97019	37
HMP_2012	SRS013951	301	134561	9	222050	33
HMP_2012	SRS014235	2849	96205	2	290131	191
HMP_2012	SRS014287	0	78498	175	138036	59
HMP_2012	SRS014313	0	61074	6	74590	11
HMP_2012	SRS014459	1	121495	13	199104	132
HMP_2012	SRS014613	0	56028	1	103539	27
HMP_2012	SRS014683	0	112497	3	91094	36
HMP_2012	SRS014923	113	119698	6	192459	121
HMP_2012	SRS014979	336	106294	30	189952	166
HMP_2012	SRS015065	1	121128	9	179089	45
HMP_2012	SRS015133	0	72373	1	214765	98
HMP_2012	SRS015190	0	50201	3	110998	13
HMP_2012	SRS015217	0	108329	10	202584	12
HMP_2012	SRS015264	0	80274	2	84750	136
HMP_2012	SRS015369	0	44157	11	34580	8
HMP_2012	SRS015578	0	95910	16	172825	48
HMP_2012	SRS015663	36	121432	8	201417	52
HMP_2012	SRS015782	0	122550	6	236905	24
HMP_2012	SRS015794	0	64711	3	88923	102
HMP_2012	SRS015854	0	84865	6	117808	107
HMP_2012	SRS015960	0	78756	9	95890	154
HMP_2012	SRS016018	0	45734	1	71481	14
HMP_2012	SRS016056	0	58529	3	65413	97
HMP_2012	SRS016095	0	73268	7	158203	104
HMP_2012	SRS016203	355	55239	4	114799	123
HMP_2012	SRS016267	0	64804	2	89393	16
HMP_2012	SRS016335	56	110182	16	175544	205
HMP_2012	SRS016495	0	114289	66	106275	83
HMP_2012	SRS016585	0	41129	0	43930	98
HMP_2012	SRS016753	0	56535	0	33744	3
HMP_2012	SRS016954	0	89243	2	106375	63
HMP_2012	SRS016989	0	53051	7	82126	258
HMP_2012	SRS017103	0	112356	3	157021	63
HMP_2012	SRS017191	0	86417	1	107806	26
HMP_2012	SRS017247	0	50748	0	46140	25
HMP_2012	SRS017307	0	77691	0	191883	98
HMP_2012	SRS017433	1	80877	12	96406	15
HMP_2012	SRS017521	0	117803	79	218155	98
HMP_2012	SRS017701	13	76931	7	128093	206
HMP_2012	SRS017821	22	88341	4	180713	110
HMP_2012	SRS018133	0	51317	1	33765	3
HMP_2012	SRS018313	0	78639	34	79341	92
HMP_2012	SRS018351	0	54544	1	100455	2
HMP_2012	SRS018427	0	101733	3	159258	117
HMP_2012	SRS018575	0	65444	0	72877	22
HMP_2012	SRS018656	0	73818	6	62265	111
HMP_2012	SRS018817	0	79794	1	141243	12
HMP_2012	SRS019030	1	94409	6	101531	7
HMP_2012	SRS019161	529	110733	12	215155	65
HMP_2012	SRS019267	0	49016	5	71118	133
HMP_2012	SRS019397	1	45428	5	70793	66
HMP_2012	SRS019582	2463	78770	4	200317	186
HMP_2012	SRS019601	0	99605	5	121428	8
HMP_2012	SRS019685	2102	96461	2	207041	254
HMP_2012	SRS019787	0	43313	2	65743	21
HMP_2012	SRS019910	451	92658	2	101716	47
HMP_2012	SRS019968	1	64918	4	115245	118
HMP_2012	SRS020233	22	154929	4	301679	437
HMP_2012	SRS020328	1	83761	11	221645	61
HMP_2012	SRS020869	1605	117770	3	263567	20
HMP_2012	SRS021484	2	68502	1	136172	126
HMP_2012	SRS021948	0	124901	1	177438	109
HMP_2012	SRS022071	0	103223	11	229194	187
HMP_2012	SRS022137	0	84476	3	115603	39
HMP_2012	SRS022524	0	77599	1	86499	41
HMP_2012	SRS022609	297	104273	3	233145	436
HMP_2012	SRS022713	0	50465	12	42294	1
HMP_2012	SRS023346	0	37690	0	48527	80
HMP_2012	SRS023526	0	148475	8	213593	66
HMP_2012	SRS023583	0	68954	1	61591	134
HMP_2012	SRS023829	0	15400	0	13941	11
HMP_2012	SRS023914	2076	65451	8	166677	115
HMP_2012	SRS023971	0	48809	0	39597	2
HMP_2012	SRS024009	0	58659	1	115181	133
HMP_2012	SRS024075	0	56055	4	82536	15
HMP_2012	SRS024132	2715	118651	6	299499	184
HMP_2012	SRS024265	16	85744	2	120861	97
HMP_2012	SRS024331	0	103628	6	135022	62
HMP_2012	SRS024388	0	58307	2	82275	14
HMP_2012	SRS024435	710	120693	3	210705	198
HMP_2012	SRS024549	0	45780	7	43386	44
HMP_2012	SRS024625	0	71614	0	80809	209
HMP_2012	SRS042284	0	38286	14	53343	8
HMP_2012	SRS042628	0	99569	4	126502	197
HMP_2012	SRS043001	0	42854	6	63687	57
HMP_2012	SRS043411	0	58114	3	136370	45
HMP_2012	SRS043701	1	79767	3	131336	32
HMP_2012	SRS045004	0	91180	1	107647	127
HMP_2012	SRS045645	0	69081	1	78672	141
HMP_2012	SRS045713	8	61373	6	81790	103
HMP_2012	SRS047014	73	86152	3	148152	27
HMP_2012	SRS047044	0	78734	1	78957	211
HMP_2012	SRS048164	0	114348	2	116176	16
HMP_2012	SRS048870	274	57728	0	147889	8
HMP_2012	SRS049164	77	82826	3	114554	37
HMP_2012	SRS049712	0	96129	17	105599	453
HMP_2012	SRS049900	0	57560	55	62097	27
HMP_2012	SRS049959	251	113626	5	242223	19
HMP_2012	SRS049995	0	100557	1	146939	155
HMP_2012	SRS050299	0	45746	8	46171	5
HMP_2012	SRS050422	0	112618	3	152187	18
HMP_2012	SRS050752	1	96716	3	190167	102
HMP_2012	SRS050925	20	68637	3	118371	202
HMP_2012	SRS051031	0	105201	7	151921	40
HMP_2012	SRS051882	0	72919	3	98935	7
HMP_2012	SRS052027	0	79694	14	66197	68
HMP_2012	SRS052697	641	98350	4	237452	124
HMP_2012	SRS053214	0	69477	22	96939	28
HMP_2012	SRS053335	0	56225	15	141191	95
HMP_2012	SRS053398	0	87586	6	132958	33
HMP_2012	SRS054590	0	30014	4	43819	13
HMP_2012	SRS054956	0	65268	1	93011	10
HMP_2012	SRS055982	0	59711	52	110676	45
HMP_2012	SRS056259	1	70724	13	106062	90
HMP_2012	SRS056519	0	56367	0	72647	9
HMP_2012	SRS057478	0	45443	146	36901	0
HMP_2012	SRS057717	0	30561	2	44077	2
HMP_2012	SRS058723	0	52781	9	58795	87
HMP_2012	SRS058770	0	73686	2	87830	25
HMP_2012	SRS062427	0	62159	173	69218	92
HMP_2012	SRS063040	0	88079	16	156489	80
HMP_2012	SRS063985	0	68203	1	188483	46
HMP_2012	SRS064276	0	78996	7	193701	5
HMP_2012	SRS064557	0	56112	2	65721	105
HMP_2012	SRS064645	0	23526	1	27119	5
HMP_2012	SRS065504	3142	92431	21	179643	129
HMP_2012	SRS075398	0	37268	15	32676	24
HMP_2012	SRS077730	0	69541	18	101177	101
HMP_2012	SRS078176	0	118987	2	120528	202
HMP_2019_ibdmdb	CSM5FZ4M	0	20688	0	6286	2
HMP_2019_ibdmdb	CSM5MCUO	0	32996	5	33993	43
HMP_2019_ibdmdb	CSM5MCVL	0	18588	0	4982	3
HMP_2019_ibdmdb	CSM5MCVN	0	7358	2	5929	0
HMP_2019_ibdmdb	CSM5MCW6	0	18197	0	12653	1
HMP_2019_ibdmdb	CSM5MCWC	0	13337	3	9032	101
HMP_2019_ibdmdb	CSM5MCWE	0	10555	6	9908	0
HMP_2019_ibdmdb	CSM5MCWG	0	14371	0	103	1
HMP_2019_ibdmdb	CSM5MCWQ	0	34880	0	13384	38
HMP_2019_ibdmdb	CSM5MCX3	0	45882	22	31863	63
HMP_2019_ibdmdb	CSM5MCXD	0	26235	0	24296	58
HMP_2019_ibdmdb	CSM5MCXH	0	30615	0	8142	0
HMP_2019_ibdmdb	CSM5MCXJ	0	26316	0	10159	0
HMP_2019_ibdmdb	CSM5MCXL	0	32838	0	16548	2
HMP_2019_ibdmdb	CSM5MCXN	0	25537	0	23200	20
HMP_2019_ibdmdb	CSM5MCXP	0	26702	2	15606	1
HMP_2019_ibdmdb	CSM5MCXR	0	20921	2	8418	0
HMP_2019_ibdmdb	CSM5MCXT	0	30966	0	11755	233
HMP_2019_ibdmdb	CSM5MCXV	0	36055	1	21810	90
HMP_2019_ibdmdb	CSM5MCY2	0	33919	2	22052	225
HMP_2019_ibdmdb	CSM5MCY4	0	22315	1	7067	187
HMP_2019_ibdmdb	CSM5MCY8	0	29953	4	16673	87
HMP_2019_ibdmdb	CSM5MCYS	0	24579	8	22129	39
HMP_2019_ibdmdb	CSM5MCYW	0	17852	0	16376	0
HMP_2019_ibdmdb	CSM5MCZ3	0	25525	0	36697	57
HMP_2019_ibdmdb	CSM5MCZ5	0	22769	1	26333	2
HMP_2019_ibdmdb	CSM5MCZ7	0	19925	0	21977	1
HMP_2019_ibdmdb	CSM5MCZB	0	27568	0	14268	1
HMP_2019_ibdmdb	CSM5MCZD	0	39090	0	29732	10
HMP_2019_ibdmdb	CSM5MCZF	0	30502	0	22038	6
HMP_2019_ibdmdb	CSM67U9B	0	30256	0	22989	10
HMP_2019_ibdmdb	CSM67U9D	0	29799	0	27434	16
HMP_2019_ibdmdb	CSM67U9H	0	10037	35	6362	0
HMP_2019_ibdmdb	CSM67U9J	0	24677	5	14702	40
HMP_2019_ibdmdb	CSM67U9N	0	12286	81	2511	1
HMP_2019_ibdmdb	CSM67UA2	0	14811	0	10037	30
HMP_2019_ibdmdb	CSM67UAA	0	11760	13	1449	2
HMP_2019_ibdmdb	CSM67UAG	1	14786	15	6301	0
HMP_2019_ibdmdb	CSM67UAK	0	27064	45	6211	0
HMP_2019_ibdmdb	CSM67UAM	0	16665	6	11453	0
HMP_2019_ibdmdb	CSM67UAO	0	16728	1	3675	0
HMP_2019_ibdmdb	CSM67UAQ	0	11683	6	5050	0
HMP_2019_ibdmdb	CSM67UAS	0	25494	1	16082	0
HMP_2019_ibdmdb	CSM67UAU	0	34605	37	28839	11
HMP_2019_ibdmdb	CSM67UAW	0	32167	25	10489	40
HMP_2019_ibdmdb	CSM67UAY	0	33588	42	16436	64
HMP_2019_ibdmdb	CSM67UB1	0	33706	37	16554	35
HMP_2019_ibdmdb	CSM67UB3	9	36733	20	16158	17
HMP_2019_ibdmdb	CSM67UB9	0	16283	0	2269	0
HMP_2019_ibdmdb	CSM67UBB	0	15103	0	3317	4
HMP_2019_ibdmdb	CSM67UBF	0	17828	3	4905	1
HMP_2019_ibdmdb	CSM67UBH	0	15211	0	8200	1
HMP_2019_ibdmdb	CSM67UBN	0	8702	2	5786	185
HMP_2019_ibdmdb	CSM67UBR	0	10188	5	1830	168
HMP_2019_ibdmdb	CSM67UBX	0	35972	0	10044	71
HMP_2019_ibdmdb	CSM67UBZ	0	30039	2	9798	25
HMP_2019_ibdmdb	CSM67UC6	0	35729	0	16207	59
HMP_2019_ibdmdb	CSM67UCK	0	28065	0	17585	255
HMP_2019_ibdmdb	CSM67UDF	0	26765	0	9962	1
HMP_2019_ibdmdb	CSM67UDJ	0	27372	24	10069	0
HMP_2019_ibdmdb	CSM67UDN	0	30597	33	6774	6
HMP_2019_ibdmdb	CSM67UDR	0	14686	72	12081	0
HMP_2019_ibdmdb	CSM67UDR_TR	0	18134	48	12866	0
HMP_2019_ibdmdb	CSM67UDY	0	25338	69	8294	1
HMP_2019_ibdmdb	CSM67UE3	0	29088	0	13841	115
HMP_2019_ibdmdb	CSM67UE7	0	25708	0	22838	4
HMP_2019_ibdmdb	CSM67UEA	0	47488	1	19984	91
HMP_2019_ibdmdb	CSM67UEI	0	25853	0	12589	40
HMP_2019_ibdmdb	CSM67UEM	0	23101	1	5162	228
HMP_2019_ibdmdb	CSM67UEW	0	34014	39	11802	33
HMP_2019_ibdmdb	CSM67UEW_TR	0	36206	60	12231	82
HMP_2019_ibdmdb	CSM67UF1	0	36565	8	14393	29
HMP_2019_ibdmdb	CSM67UF5	0	28112	23	15791	6
HMP_2019_ibdmdb	CSM67UFV	0	35264	0	33731	59
HMP_2019_ibdmdb	CSM67UFZ	0	29285	0	21649	25
HMP_2019_ibdmdb	CSM67UG8	0	39478	6	31150	75
HMP_2019_ibdmdb	CSM67UGC	0	13810	0	1259	49
HMP_2019_ibdmdb	CSM67UGO	0	23105	0	20560	5
HMP_2019_ibdmdb	CSM67UH7	0	22867	0	23569	29
HMP_2019_ibdmdb	CSM79HG5	0	14785	8	6053	141
HMP_2019_ibdmdb	CSM79HGF	0	34881	62	11484	8
HMP_2019_ibdmdb	CSM79HGP	0	25909	0	21070	52
HMP_2019_ibdmdb	CSM79HGX	0	39249	0	14885	0
HMP_2019_ibdmdb	CSM79HGZ	0	32799	2	23561	21
HMP_2019_ibdmdb	CSM79HH4	0	34900	0	9140	25
HMP_2019_ibdmdb	CSM79HH8	0	42928	0	14794	28
HMP_2019_ibdmdb	CSM79HHA	0	30665	3	12535	72
HMP_2019_ibdmdb	CSM79HHM	0	36654	23	31946	47
HMP_2019_ibdmdb	CSM79HHO	0	32145	32	34899	87
HMP_2019_ibdmdb	CSM79HHU	0	28384	2	30714	76
HMP_2019_ibdmdb	CSM79HHW	0	19055	15	6410	0
HMP_2019_ibdmdb	CSM79HI3	0	14391	0	10603	0
HMP_2019_ibdmdb	CSM79HI7	0	17111	8	10351	0
HMP_2019_ibdmdb	CSM79HIB	0	17778	2	11256	0
HMP_2019_ibdmdb	CSM79HID	0	17478	2	7952	0
HMP_2019_ibdmdb	CSM79HIF	0	16430	0	3513	0
HMP_2019_ibdmdb	CSM79HIH	0	14494	0	8030	0
HMP_2019_ibdmdb	CSM79HIJ	0	18244	3	6999	9
HMP_2019_ibdmdb	CSM79HIL	0	24829	1	8366	0
HMP_2019_ibdmdb	CSM79HIN	0	24064	2	18496	0
HMP_2019_ibdmdb	CSM79HIR	20	35181	24	30468	94
HMP_2019_ibdmdb	CSM79HIT	4	40977	22	15560	6
HMP_2019_ibdmdb	CSM79HIV	17	33668	17	32909	82
HMP_2019_ibdmdb	CSM79HIX	0	22279	16	10513	48
HMP_2019_ibdmdb	CSM79HIZ	0	28707	39	16758	30
HMP_2019_ibdmdb	CSM79HJA	0	39548	0	10165	0
HMP_2019_ibdmdb	CSM79HJM	0	34536	0	11496	73
HMP_2019_ibdmdb	CSM79HJO	0	26649	0	11047	30
HMP_2019_ibdmdb	CSM79HJS	0	23186	5	7119	85
HMP_2019_ibdmdb	CSM79HJU	0	15269	0	6288	0
HMP_2019_ibdmdb	CSM79HJW	0	8781	2	1595	2
HMP_2019_ibdmdb	CSM79HJY	0	13424	0	4258	2
HMP_2019_ibdmdb	CSM79HK9	0	48002	0	19284	277
HMP_2019_ibdmdb	CSM79HKB	0	38538	6	21853	142
HMP_2019_ibdmdb	CSM79HKT	0	13499	3	16522	1
HMP_2019_ibdmdb	CSM79HKV	0	16309	1	22254	1
HMP_2019_ibdmdb	CSM79HKX	0	28839	54	12948	31
HMP_2019_ibdmdb	CSM79HKZ	0	35958	28	14548	52
HMP_2019_ibdmdb	CSM79HL4	0	29695	51	8444	48
HMP_2019_ibdmdb	CSM79HL6	0	25780	0	10585	53
HMP_2019_ibdmdb	CSM79HLA	0	37025	13	38654	0
HMP_2019_ibdmdb	CSM79HLA_TR	0	28864	51	26135	0
HMP_2019_ibdmdb	CSM79HLC	0	24268	16	10538	0
HMP_2019_ibdmdb	CSM79HLE	0	24193	33	6531	0
HMP_2019_ibdmdb	CSM79HLG	0	27002	0	23195	0
HMP_2019_ibdmdb	CSM79HLI	0	30824	7	8586	67
HMP_2019_ibdmdb	CSM79HLK	0	16347	71	3909	1
HMP_2019_ibdmdb	CSM79HLM	0	28168	2	8992	58
HMP_2019_ibdmdb	CSM79HM1	0	33059	4	13880	17
HMP_2019_ibdmdb	CSM79HM7	0	40252	0	19116	101
HMP_2019_ibdmdb	CSM79HMN	0	32411	44	26825	53
HMP_2019_ibdmdb	CSM79HMP	0	33504	0	35908	2
HMP_2019_ibdmdb	CSM79HMT	0	35829	0	35848	20
HMP_2019_ibdmdb	CSM79HN2	0	40635	6	47661	133
HMP_2019_ibdmdb	CSM79HN6	0	33967	4	29450	218
HMP_2019_ibdmdb	CSM79HNE	0	8037	44	8952	2
HMP_2019_ibdmdb	CSM79HNI	0	12510	20	28472	1
HMP_2019_ibdmdb	CSM79HNK	0	10227	34	18294	1
HMP_2019_ibdmdb	CSM79HNM	0	17609	0	36767	1
HMP_2019_ibdmdb	CSM79HNO	0	9548	2	5486	0
HMP_2019_ibdmdb	CSM79HNU	0	8814	0	1205	0
HMP_2019_ibdmdb	CSM79HNW	0	6676	69	1419	0
HMP_2019_ibdmdb	CSM79HO1	0	15286	0	4911	165
HMP_2019_ibdmdb	CSM79HOF	0	38216	0	23320	227
HMP_2019_ibdmdb	CSM79HOH	0	55167	2	30606	171
HMP_2019_ibdmdb	CSM79HOJ	0	24466	1	20616	13
HMP_2019_ibdmdb	CSM79HOL	0	32233	0	27143	12
HMP_2019_ibdmdb	CSM79HOT	0	23701	0	21413	17
HMP_2019_ibdmdb	CSM79HOV	0	38337	0	18082	108
HMP_2019_ibdmdb	CSM79HOX	0	34279	0	30481	18
HMP_2019_ibdmdb	CSM79HOZ	0	29672	0	24189	27
HMP_2019_ibdmdb	CSM79HP2	0	34984	2	27614	11
HMP_2019_ibdmdb	CSM79HP4	0	35150	0	20813	20
HMP_2019_ibdmdb	CSM79HP6	0	39981	0	31230	31
HMP_2019_ibdmdb	CSM79HPA	0	33161	3	14164	42
HMP_2019_ibdmdb	CSM79HPA_TR	0	36199	0	13018	84
HMP_2019_ibdmdb	CSM79HPC	0	36715	0	12310	34
HMP_2019_ibdmdb	CSM79HPK	0	13244	43	12134	1
HMP_2019_ibdmdb	CSM79HPS	0	31324	36	15508	37
HMP_2019_ibdmdb	CSM79HQ9	0	12454	0	15752	0
HMP_2019_ibdmdb	CSM79HQB	0	37072	2	25430	53
HMP_2019_ibdmdb	CSM79HQF	0	10768	0	19270	0
HMP_2019_ibdmdb	CSM79HQV	0	13795	2	2462	18
HMP_2019_ibdmdb	CSM79HQX	0	11849	0	1858	1
HMP_2019_ibdmdb	CSM79HQZ	0	16237	1	6155	1
HMP_2019_ibdmdb	CSM79HR2	0	18237	0	6510	1
HMP_2019_ibdmdb	CSM79HR4	0	11284	0	1264	2
HMP_2019_ibdmdb	CSM79HR6	0	15552	0	2122	14
HMP_2019_ibdmdb	CSM79HR8	0	9860	1	1619	19
HMP_2019_ibdmdb	CSM79HRC	0	27979	0	20172	138
HMP_2019_ibdmdb	CSM79HRE	0	19776	3	10777	23
HMP_2019_ibdmdb	CSM79HRG	0	15623	0	7226	67
HMP_2019_ibdmdb	CSM7KOJE	0	24094	3	6612	3
HMP_2019_ibdmdb	CSM7KOJG	0	15243	4	6593	0
HMP_2019_ibdmdb	CSM7KOJO	0	16867	4	11956	4
HMP_2019_ibdmdb	CSM7KOJQ	0	20829	0	15064	0
HMP_2019_ibdmdb	CSM7KOJS	0	13172	1	13460	0
HMP_2019_ibdmdb	CSM7KOJU	0	15181	0	8414	0
HMP_2019_ibdmdb	CSM7KOJW	0	11611	0	11134	0
HMP_2019_ibdmdb	CSM7KOJY	0	15173	4	8789	1
HMP_2019_ibdmdb	CSM7KOK1	0	17022	0	13858	0
HMP_2019_ibdmdb	CSM7KOK3	0	7913	81	622	11
HMP_2019_ibdmdb	CSM7KOK5	0	21191	56	3361	140
HMP_2019_ibdmdb	CSM7KOK7	0	27261	65	6201	43
HMP_2019_ibdmdb	CSM7KOKB	0	21644	72	3017	0
HMP_2019_ibdmdb	CSM7KOKD	0	22280	37	6482	74
HMP_2019_ibdmdb	CSM7KOKF	0	40575	0	10477	1
HMP_2019_ibdmdb	CSM7KOKJ	0	31652	0	11691	2
HMP_2019_ibdmdb	CSM7KOKN	0	25245	0	5677	0
HMP_2019_ibdmdb	CSM7KOKR	0	30896	0	11034	55
HMP_2019_ibdmdb	CSM7KOKT	0	24245	12	4805	48
HMP_2019_ibdmdb	CSM7KOKZ	0	39293	0	18372	59
HMP_2019_ibdmdb	CSM7KOL2	0	39700	0	14453	63
HMP_2019_ibdmdb	CSM7KOL4	0	38729	1	25571	255
HMP_2019_ibdmdb	CSM7KOLA	0	51868	3	27596	86
HMP_2019_ibdmdb	CSM7KOLE	0	36121	50	16107	207
HMP_2019_ibdmdb	CSM7KOLK	0	32223	0	34597	82
HMP_2019_ibdmdb	CSM7KOLM	0	34168	0	25383	76
HMP_2019_ibdmdb	CSM7KOLY	0	14241	0	28039	1
HMP_2019_ibdmdb	CSM7KOMB	0	33204	44	6394	1
HMP_2019_ibdmdb	CSM7KOMH	0	13532	11	6652	26
HMP_2019_ibdmdb	CSM7KOMP	0	43430	8	31611	60
HMP_2019_ibdmdb	CSM7KOMT	0	39501	4	28333	92
HMP_2019_ibdmdb	CSM7KOMX	0	26971	0	19450	19
HMP_2019_ibdmdb	CSM7KOMZ	0	29902	1	15326	8
HMP_2019_ibdmdb	CSM7KON2	0	28714	0	17035	9
HMP_2019_ibdmdb	CSM7KON8	0	36379	0	18095	12
HMP_2019_ibdmdb	CSM7KONA	0	18851	0	8268	19
HMP_2019_ibdmdb	CSM7KONK	0	27114	5	6340	97
HMP_2019_ibdmdb	CSM7KONU	0	3895	111	1674	1
HMP_2019_ibdmdb	CSM7KOO5	0	20116	0	5775	89
HMP_2019_ibdmdb	CSM7KOO9	0	17118	0	5436	94
HMP_2019_ibdmdb	CSM7KOOD	0	21582	0	11422	13
HMP_2019_ibdmdb	CSM7KOOF	0	31881	0	11544	149
HMP_2019_ibdmdb	CSM7KOOH	0	27013	0	17603	9
HMP_2019_ibdmdb	CSM7KOOJ	0	42788	1	32284	84
HMP_2019_ibdmdb	CSM7KOOL	0	34978	0	18176	91
HMP_2019_ibdmdb	CSM7KOON	0	36046	0	23258	25
HMP_2019_ibdmdb	CSM7KOOP	0	35728	0	32398	16
HMP_2019_ibdmdb	CSM7KOOT	0	8792	2	959	1
HMP_2019_ibdmdb	CSM7KOOV	0	11081	7	3833	1
HMP_2019_ibdmdb	CSM7KOOX	0	24334	13	10795	1
HMP_2019_ibdmdb	CSM7KOOZ	0	16806	4	7534	1
HMP_2019_ibdmdb	CSM7KOP2	0	12862	0	3527	1
HMP_2019_ibdmdb	CSM7KOP6	1423	35860	1	15178	6
HMP_2019_ibdmdb	CSM7KOP8	1501	33924	4	25368	32
HMP_2019_ibdmdb	CSM7KOPE	0	29509	0	15068	10
HMP_2019_ibdmdb	CSM7KOPG	0	14220	15	6600	0
HMP_2019_ibdmdb	CSM7KOPI	0	23254	2	13808	0
HMP_2019_ibdmdb	CSM7KOPK	0	27067	0	9173	0
HMP_2019_ibdmdb	CSM7KOPM	0	22371	1	16003	70
HMP_2019_ibdmdb	CSM7KOPO	0	28112	0	14859	0
HMP_2019_ibdmdb	CSM7KOPS	0	32460	12	15034	2
HMP_2019_ibdmdb	CSM7KOPU	0	23298	24	2902	0
HMP_2019_ibdmdb	CSM7KOPW	0	23688	43	3006	0
HMP_2019_ibdmdb	CSM7KOQ1	0	23881	89	5434	0
HMP_2019_ibdmdb	CSM7KOQX	0	35373	0	12130	0
HMP_2019_ibdmdb	CSM7KOR2	0	31102	5	10158	7
HMP_2019_ibdmdb	CSM7KORC	0	36195	0	8606	39
HMP_2019_ibdmdb	CSM7KORG	0	32000	0	16232	42
HMP_2019_ibdmdb	CSM7KORI	0	24183	0	3950	0
HMP_2019_ibdmdb	CSM7KORK	0	40325	5	17700	4
HMP_2019_ibdmdb	CSM7KORM	0	45952	54	8013	16
HMP_2019_ibdmdb	CSM7KORO	0	29025	26	5581	54
HMP_2019_ibdmdb	CSM7KORS	0	25177	24	11809	62
HMP_2019_ibdmdb	CSM7KORU	0	26316	19	4100	39
HMP_2019_ibdmdb	CSM7KOS7	0	23897	1	50254	2
HMP_2019_ibdmdb	CSM7KOSH	0	12688	0	23129	0
HMP_2019_ibdmdb	CSM7KOSJ	0	4833	61	1623	0
HMP_2019_ibdmdb	CSM7KOSL	0	3847	69	3612	0
HMP_2019_ibdmdb	CSM7KOSP	0	11474	6	8350	0
HMP_2019_ibdmdb	CSM7KOST	0	15308	23	6087	0
HMP_2019_ibdmdb	CSM7KOSV	0	33770	1	25243	76
HMP_2019_ibdmdb	CSM7KOSX	0	29769	0	35530	111
HMP_2019_ibdmdb	CSM7KOTA	0	28130	3	3939	89
HMP_2019_ibdmdb	CSM7KOTC	0	33973	0	12044	109
HMP_2019_ibdmdb	CSM7KOTK	0	37937	0	15636	110
HMP_2019_ibdmdb	CSM7KOTO	0	25032	20	4485	15
HMP_2019_ibdmdb	CSM7KOTQ	0	28697	6	17236	11
HMP_2019_ibdmdb	CSM7KOTS	0	34904	23	14217	8
HMP_2019_ibdmdb	CSM7KOTU	0	32032	4	15938	22
HMP_2019_ibdmdb	CSM7KOU9	1662	35336	0	37360	12
HMP_2019_ibdmdb	CSM7KOUB	1696	27040	5	19621	7
HMP_2019_ibdmdb	CSM7KOUL	0	32221	0	6646	85
HMP_2019_ibdmdb	CSM7KOUN	0	26585	0	6142	80
HMP_2019_ibdmdb	CSM9X1XU	0	29634	17	5728	28
HMP_2019_ibdmdb	CSM9X1Y3	0	34087	3	11581	35
HMP_2019_ibdmdb	CSM9X1Y5	0	20559	1	36622	3
HMP_2019_ibdmdb	CSM9X1YV	0	24567	2	13463	4
HMP_2019_ibdmdb	CSM9X1Z4	0	19293	3	15473	126
HMP_2019_ibdmdb	CSM9X1ZC	0	22721	1	10324	13
HMP_2019_ibdmdb	CSM9X1ZO	1077	27331	7	19848	7
HMP_2019_ibdmdb	CSM9X1ZQ	1669	22197	0	14668	8
HMP_2019_ibdmdb	CSM9X1ZY	873	28600	2	12677	8
HMP_2019_ibdmdb	CSM9X211	0	35247	0	28808	4
HMP_2019_ibdmdb	CSM9X213	0	28095	2	17136	62
HMP_2019_ibdmdb	CSM9X215	0	29433	0	7727	12
HMP_2019_ibdmdb	CSM9X219	0	31868	0	10569	45
HMP_2019_ibdmdb	CSM9X21J	0	23168	0	13629	69
HMP_2019_ibdmdb	CSM9X21L	0	27447	10	8404	4
HMP_2019_ibdmdb	CSM9X21N	0	29710	4	8766	31
HMP_2019_ibdmdb	CSM9X21R	0	22911	6	10917	9
HMP_2019_ibdmdb	CSM9X21T	0	33657	1	13619	8
HMP_2019_ibdmdb	CSM9X222	0	37555	8	17447	1
HMP_2019_ibdmdb	CSM9X22G	854	39552	1	28774	25
HMP_2019_ibdmdb	CSM9X22I	1591	36385	0	40458	29
HMP_2019_ibdmdb	CSM9X22K	153	28542	2	22280	6
HMP_2019_ibdmdb	CSM9X22S	0	35056	0	16745	10
HMP_2019_ibdmdb	CSM9X22U	0	25343	1	14428	6
HMP_2019_ibdmdb	CSM9X233	0	25982	3	16981	39
HMP_2019_ibdmdb	CSM9X235	0	30451	12	10474	9
HMP_2019_ibdmdb	CSM9X237	0	22459	3	14487	91
HMP_2019_ibdmdb	CSM9X23B	0	30119	1	15651	3
HMP_2019_ibdmdb	CSM9X23H	0	24682	0	4128	9
HMP_2019_ibdmdb	CSM9X23N	0	24603	12	8091	38
HMP_2019_ibdmdb	CSMA88CB	0	24325	1	9736	8
HMP_2019_ibdmdb	CSMA8M9R	0	43275	0	34589	37
HMP_2019_ibdmdb	CSMA9J65	0	30480	23	8559	1
HMP_2019_ibdmdb	CSMAAEUA	0	35633	0	29478	18
HMP_2019_ibdmdb	CSMACTZP	0	14890	10	16307	0
HMP_2019_ibdmdb	CSMAE44D	0	41395	0	27936	35
HMP_2019_ibdmdb	CSMAF72L	0	23405	0	6071	1
HMP_2019_ibdmdb	CSMAG78W	0	19473	0	18489	5
HMP_2019_ibdmdb	CSMAH393	0	19287	42	14613	37
HMP_2019_ibdmdb	CSMAHYLR	0	22977	0	13039	7
HMP_2019_ibdmdb	CSMAIG7X	0	15116	6	2533	8
HMP_2019_ibdmdb	ESM5GEXY	0	24860	14	6834	22
HMP_2019_ibdmdb	ESM5ME9U	0	37067	0	16569	0
HMP_2019_ibdmdb	ESM5MEB7	0	31290	0	27569	13
HMP_2019_ibdmdb	ESM5MEBE	0	19887	3	11192	11
HMP_2019_ibdmdb	ESM5MEBG	0	24152	2	11827	75
HMP_2019_ibdmdb	ESM5MEBI	0	25761	0	10952	38
HMP_2019_ibdmdb	ESM5MEBS	0	32966	0	18017	0
HMP_2019_ibdmdb	ESM5MEBU	0	36870	0	12402	0
HMP_2019_ibdmdb	ESM5MEC3	0	42864	0	23917	0
HMP_2019_ibdmdb	ESM5MEC5	0	31080	0	12560	0
HMP_2019_ibdmdb	ESM5MEC9	0	9456	0	3996	0
HMP_2019_ibdmdb	ESM5MECL	0	14405	1	7694	25
HMP_2019_ibdmdb	ESM5MECQ	0	25828	0	11991	64
HMP_2019_ibdmdb	ESM5MED2	0	37212	0	34627	37
HMP_2019_ibdmdb	ESM5MEDD	0	28282	0	16330	26
HMP_2019_ibdmdb	ESM5MEDF	0	34465	0	22753	7
HMP_2019_ibdmdb	ESM5MEDK	0	26839	1	22918	67
HMP_2019_ibdmdb	ESM5MEDN	0	23572	0	4093	54
HMP_2019_ibdmdb	ESM5MEDU	0	33682	0	19940	4
HMP_2019_ibdmdb	ESM718SY	0	37309	0	18674	1
HMP_2019_ibdmdb	ESM718T7	0	25769	0	24280	34
HMP_2019_ibdmdb	ESM718T9	0	20225	0	22491	19
HMP_2019_ibdmdb	ESM718TF	0	18098	30	13793	82
HMP_2019_ibdmdb	ESM718TK	0	10752	8	12861	33
HMP_2019_ibdmdb	ESM718TM	0	13272	0	16239	90
HMP_2019_ibdmdb	ESM718UH	0	27931	0	14087	17
HMP_2019_ibdmdb	ESM718V4	0	16013	4	17173	60
HMP_2019_ibdmdb	ESM718V8	0	31234	1	25621	27
HMP_2019_ibdmdb	ESM7F5AK	0	30367	2	21473	68
HMP_2019_ibdmdb	ESM7F5AM	0	40057	2	23042	19
HMP_2019_ibdmdb	ESM7F5C5	0	18223	1	11579	38
HMP_2019_ibdmdb	ESM7F5C7	0	34101	0	25225	76
HMP_2019_ibdmdb	ESM7F5CB	0	28602	1	16628	14
HMP_2019_ibdmdb	ESM7F5CD	0	29892	0	14847	7
HMP_2019_ibdmdb	ESM7F5CF	0	29293	1	12685	22
HMP_2019_ibdmdb	ESM9IEP1	0	18592	1	21557	33
HMP_2019_ibdmdb	HSM5FZBZ	0	21137	53	2294	0
HMP_2019_ibdmdb	HSM5MD3Y	0	28182	79	6001	35
HMP_2019_ibdmdb	HSM5MD41	0	26757	2	8403	3
HMP_2019_ibdmdb	HSM5MD43	0	20185	24	10523	8
HMP_2019_ibdmdb	HSM5MD48	0	14880	8	7414	14
HMP_2019_ibdmdb	HSM5MD4N	0	29897	9	9459	4
HMP_2019_ibdmdb	HSM5MD4O	0	26292	35	12554	5
HMP_2019_ibdmdb	HSM5MD4Y	0	17410	0	18438	0
HMP_2019_ibdmdb	HSM5MD53	0	16560	0	6528	0
HMP_2019_ibdmdb	HSM5MD5B	0	51061	0	20019	7
HMP_2019_ibdmdb	HSM5MD5D	0	37806	0	28397	8
HMP_2019_ibdmdb	HSM5MD5P	0	17762	0	11935	0
HMP_2019_ibdmdb	HSM5MD62	0	36506	13	6567	14
HMP_2019_ibdmdb	HSM5MD66	0	25164	62	7470	12
HMP_2019_ibdmdb	HSM5MD6A	0	22189	17	14500	19
HMP_2019_ibdmdb	HSM5MD6A_TR	0	21501	28	11691	4
HMP_2019_ibdmdb	HSM5MD6C	0	21948	1	12161	29
HMP_2019_ibdmdb	HSM5MD6I	0	18753	1	12383	2
HMP_2019_ibdmdb	HSM5MD6K	0	20412	0	13223	2
HMP_2019_ibdmdb	HSM5MD6M	0	16833	0	3184	3
HMP_2019_ibdmdb	HSM5MD6Q	0	20431	0	6362	74
HMP_2019_ibdmdb	HSM5MD6W	0	16872	0	3550	2
HMP_2019_ibdmdb	HSM5MD6Y	0	42473	6	20524	14
HMP_2019_ibdmdb	HSM5MD71	0	43944	9	11593	62
HMP_2019_ibdmdb	HSM5MD73	0	44472	36	19442	60
HMP_2019_ibdmdb	HSM5MD75	0	6632	88	2050	36
HMP_2019_ibdmdb	HSM5MD79	0	13135	82	1247	0
HMP_2019_ibdmdb	HSM5MD7J	0	16898	41	4049	0
HMP_2019_ibdmdb	HSM5MD7K	0	15255	7	17521	16
HMP_2019_ibdmdb	HSM5MD7M	0	3238	59	2547	57
HMP_2019_ibdmdb	HSM5MD7Q	0	13077	74	3267	126
HMP_2019_ibdmdb	HSM5MD7S	0	16340	31	10563	53
HMP_2019_ibdmdb	HSM5MD7U	0	12416	7	13783	39
HMP_2019_ibdmdb	HSM67VCZ	0	17597	0	4467	2
HMP_2019_ibdmdb	HSM67VD2	0	15480	0	8086	4
HMP_2019_ibdmdb	HSM67VD4	0	16430	3	3680	156
HMP_2019_ibdmdb	HSM67VD6	0	20674	1	6459	5
HMP_2019_ibdmdb	HSM67VDP	0	8632	0	619	40
HMP_2019_ibdmdb	HSM67VDT	0	29070	0	4371	58
HMP_2019_ibdmdb	HSM67VDZ	0	6923	47	468	0
HMP_2019_ibdmdb	HSM67VE4	0	11689	68	937	0
HMP_2019_ibdmdb	HSM67VEC	0	8596	6	7000	32
HMP_2019_ibdmdb	HSM67VEE	0	9971	16	20184	12
HMP_2019_ibdmdb	HSM67VEG	0	8795	0	13168	9
HMP_2019_ibdmdb	HSM67VEI	0	10260	32	14273	74
HMP_2019_ibdmdb	HSM67VEK	0	21681	19	14727	54
HMP_2019_ibdmdb	HSM67VEM	0	20118	0	21507	60
HMP_2019_ibdmdb	HSM67VEM_TR	0	18457	0	17331	49
HMP_2019_ibdmdb	HSM67VEO	0	31668	0	10812	142
HMP_2019_ibdmdb	HSM67VEQ	0	46174	0	23679	47
HMP_2019_ibdmdb	HSM67VES	0	44665	5	20543	35
HMP_2019_ibdmdb	HSM67VEU	0	33877	0	14258	30
HMP_2019_ibdmdb	HSM67VEW	0	26330	0	16992	7
HMP_2019_ibdmdb	HSM67VF3	0	8434	0	1095	60
HMP_2019_ibdmdb	HSM67VF9	0	21546	0	5509	12
HMP_2019_ibdmdb	HSM67VFD	0	412	3	34	0
HMP_2019_ibdmdb	HSM67VFF	0	23080	0	7240	1
HMP_2019_ibdmdb	HSM67VFH	0	16695	23	379	17
HMP_2019_ibdmdb	HSM67VFJ	0	8184	2	2662	102
HMP_2019_ibdmdb	HSM67VFR	0	9148	3	2870	3
HMP_2019_ibdmdb	HSM67VFX	0	42892	0	22380	54
HMP_2019_ibdmdb	HSM67VFZ	0	38626	0	22277	7
HMP_2019_ibdmdb	HSM67VG8	0	38723	0	22037	11
HMP_2019_ibdmdb	HSM67VGA	0	35973	0	7041	2
HMP_2019_ibdmdb	HSM67VGC	0	32847	0	8287	4
HMP_2019_ibdmdb	HSM67VGG	0	37221	0	21215	2
HMP_2019_ibdmdb	HSM67VGK	0	20198	0	7380	19
HMP_2019_ibdmdb	HSM67VGK_TR	0	22088	0	8007	26
HMP_2019_ibdmdb	HSM67VGY	0	42631	0	22737	9
HMP_2019_ibdmdb	HSM67VH1	0	33794	0	11813	11
HMP_2019_ibdmdb	HSM67VHB	0	19184	0	8532	47
HMP_2019_ibdmdb	HSM67VHD	0	17674	0	7725	4
HMP_2019_ibdmdb	HSM67VHF	0	19688	0	8560	19
HMP_2019_ibdmdb	HSM67VHH	0	21891	2	4687	51
HMP_2019_ibdmdb	HSM67VHJ	0	17477	0	10879	38
HMP_2019_ibdmdb	HSM67VHK	0	15093	42	2781	0
HMP_2019_ibdmdb	HSM67VHQ	0	17027	0	9871	2
HMP_2019_ibdmdb	HSM67VHS	0	25359	4	7930	24
HMP_2019_ibdmdb	HSM67VHW	0	30551	3	12377	127
HMP_2019_ibdmdb	HSM67VI1	0	26026	7	7314	155
HMP_2019_ibdmdb	HSM67VI3	0	42829	0	8473	10
HMP_2019_ibdmdb	HSM67VI5	0	45628	0	12379	44
HMP_2019_ibdmdb	HSM67VI7	0	38505	1	8197	48
HMP_2019_ibdmdb	HSM67VI9	0	35872	5	8644	59
HMP_2019_ibdmdb	HSM67VIB	27	37657	1	12685	36
HMP_2019_ibdmdb	HSM67VID	0	19140	87	8419	34
HMP_2019_ibdmdb	HSM67VIF	0	31359	4	13422	22
HMP_2019_ibdmdb	HSM67VIL	0	21879	17	4312	52
HMP_2019_ibdmdb	HSM6XRQ8	0	19754	0	21339	124
HMP_2019_ibdmdb	HSM6XRQB	0	35573	26	25591	0
HMP_2019_ibdmdb	HSM6XRQI	0	19208	0	4755	0
HMP_2019_ibdmdb	HSM6XRQK	0	17619	2	13051	0
HMP_2019_ibdmdb	HSM6XRQM	0	30318	0	9823	0
HMP_2019_ibdmdb	HSM6XRQO	0	27578	1	7476	1
HMP_2019_ibdmdb	HSM6XRQS	0	8250	0	3234	2
HMP_2019_ibdmdb	HSM6XRQU	0	14070	0	6162	5
HMP_2019_ibdmdb	HSM6XRQW	0	14959	0	3284	7
HMP_2019_ibdmdb	HSM6XRQY	0	10496	10	2414	4
HMP_2019_ibdmdb	HSM6XRR3	0	18805	3	2872	71
HMP_2019_ibdmdb	HSM6XRR5	1	26138	82	17377	31
HMP_2019_ibdmdb	HSM6XRR7	0	33800	46	19563	18
HMP_2019_ibdmdb	HSM6XRRB	0	10964	6	10204	9
HMP_2019_ibdmdb	HSM6XRRD	0	17770	12	14042	7
HMP_2019_ibdmdb	HSM6XRRJ	0	18166	0	1662	2
HMP_2019_ibdmdb	HSM6XRRV	0	25592	4	16293	38
HMP_2019_ibdmdb	HSM6XRS2	0	12686	5	8131	10
HMP_2019_ibdmdb	HSM6XRS4	0	16289	83	1651	7
HMP_2019_ibdmdb	HSM6XRS6	0	10667	18	427	10
HMP_2019_ibdmdb	HSM6XRSE	0	17480	53	1998	19
HMP_2019_ibdmdb	HSM6XRSG	0	2753	0	2139	13
HMP_2019_ibdmdb	HSM6XRSI	0	9119	0	1298	0
HMP_2019_ibdmdb	HSM6XRSN	0	31487	5	14762	3
HMP_2019_ibdmdb	HSM6XRST	0	21259	9	19068	26
HMP_2019_ibdmdb	HSM6XRSX	0	42466	0	22010	12
HMP_2019_ibdmdb	HSM6XRT8	0	31195	0	12376	2
HMP_2019_ibdmdb	HSM6XRTG	0	25642	0	10435	1
HMP_2019_ibdmdb	HSM6XRTM	0	33916	77	8125	10
HMP_2019_ibdmdb	HSM6XRTO	0	38127	5	22638	4
HMP_2019_ibdmdb	HSM6XRTQ	0	19035	102	3005	22
HMP_2019_ibdmdb	HSM6XRTS	0	42248	1	13478	2
HMP_2019_ibdmdb	HSM6XRUL	0	41593	1	9416	11
HMP_2019_ibdmdb	HSM6XRUN	0	22761	6	7857	17
HMP_2019_ibdmdb	HSM6XRUR	0	12954	0	9951	48
HMP_2019_ibdmdb	HSM6XRUV	0	16586	0	12157	6
HMP_2019_ibdmdb	HSM6XRUX	0	27648	31	21149	81
HMP_2019_ibdmdb	HSM6XRUZ	0	15926	19	10701	7
HMP_2019_ibdmdb	HSM6XRV2	0	18031	38	17647	143
HMP_2019_ibdmdb	HSM6XRV4	0	27418	9	20217	99
HMP_2019_ibdmdb	HSM6XRV6	0	32630	12	19410	109
HMP_2019_ibdmdb	HSM6XRV8	0	34439	17	17010	55
HMP_2019_ibdmdb	HSM6XRVA	0	18205	0	7618	7
HMP_2019_ibdmdb	HSM6XRVC	0	20224	2	10570	9
HMP_2019_ibdmdb	HSM6XRVC_TR	0	17682	1	9325	8
HMP_2019_ibdmdb	HSM6XRVK	0	24617	0	11799	13
HMP_2019_ibdmdb	HSM6XRVM	0	26553	1	13045	51
HMP_2019_ibdmdb	HSM6XRVO	0	20864	2	8767	18
HMP_2019_ibdmdb	HSM6XRVU	0	24622	0	17577	108
HMP_2019_ibdmdb	HSM6XRVW	0	25765	6	12648	4
HMP_2019_ibdmdb	HSM7CYX2	0	31966	24	24882	79
HMP_2019_ibdmdb	HSM7CYX4	0	17805	0	22988	73
HMP_2019_ibdmdb	HSM7CYX6	0	24584	2	35096	74
HMP_2019_ibdmdb	HSM7CYX8	0	26443	0	33046	84
HMP_2019_ibdmdb	HSM7CYXA	0	24260	0	22182	96
HMP_2019_ibdmdb	HSM7CYXC	0	16014	7	18166	116
HMP_2019_ibdmdb	HSM7CYXE	0	14140	3	2680	75
HMP_2019_ibdmdb	HSM7CYXG	0	14835	0	7977	9
HMP_2019_ibdmdb	HSM7CYXI	0	14875	0	422	67
HMP_2019_ibdmdb	HSM7CYXO	0	10316	0	3211	7
HMP_2019_ibdmdb	HSM7CYXQ	0	28324	3	4492	3
HMP_2019_ibdmdb	HSM7CYXS	0	23516	18	6731	3
HMP_2019_ibdmdb	HSM7CYY3	0	11960	8	1538	66
HMP_2019_ibdmdb	HSM7CYY5	0	27696	7	7353	96
HMP_2019_ibdmdb	HSM7CYY7	0	29056	12	15816	26
HMP_2019_ibdmdb	HSM7CYY9	0	20518	24	5169	7
HMP_2019_ibdmdb	HSM7CYYB	0	10502	87	443	16
HMP_2019_ibdmdb	HSM7CYYD	0	21639	64	19918	110
HMP_2019_ibdmdb	HSM7CYYF	0	13145	4	4372	2
HMP_2019_ibdmdb	HSM7CYYH	0	11667	0	8452	22
HMP_2019_ibdmdb	HSM7CYYP	0	4292	0	317	1
HMP_2019_ibdmdb	HSM7CYZ5	0	6158	26	6890	1
HMP_2019_ibdmdb	HSM7CYZ7	0	23652	44	4826	1
HMP_2019_ibdmdb	HSM7CYZ9	0	13516	35	4196	3
HMP_2019_ibdmdb	HSM7CYZB	0	7329	33	3476	1
HMP_2019_ibdmdb	HSM7CYZD	0	13502	64	5235	1
[truncated: 7,635 more rows]

## Sheet: Kraken2_by_study
Study	Archaea	Bacteria	Eukaryota	Unknown	Viruses
AsnicarF_2017	4574	1060331	9	1118309	1685
BackhedF_2015	31182	16706228	129205	16302554	40856
Bengtsson-PalmeJ_2015	21112	8388695	131280	17921768	45242
BritoIL_2016	170183	22678535	64975	55566316	34896
ChengpingW_2017	2983	7785238	161011	8372388	6235
CosteaPI_2017	67555	23266544	55508	40856576	50532
DavidLA_2015	22	921718	2900979	1363791	2495
FengQ_2015	31285	11769931	37049	18899948	22795
FerrettiP_2018	3419	3885603	26274	2944843	6925
HMP_2012	27662	11573752	1629	18709285	12527
HMP_2019_ibdmdb	25220	35275718	14541	20738304	54568
HanniganGD_2017	80839	25034515	4898	10824452	564537
HeQ_2017	3532	7940310	21559	7589080	4628
IjazUZ_2017	6874	3140364	156	3323953	5034
KarlssonFH_2013	75879	14951349	13571	26119735	43572
KosticAD_2015	30	8481804	1471	6324134	16642
LeChatelierE_2013	84238	20800060	7677	38647905	53701
LiJ_2014	93810	19586455	78535	31940584	41644
LiJ_2017	321	15929290	236986	20259336	12597
LiSS_2016	17058	4826387	511	7970026	12955
LiuW_2016	12075	15646993	2523834	32449488	45924
LomanNJ_2013	13532	7549970	505	3878119	102603
LoombaR_2017	10596	9370115	19259	10744898	12152
LouisS_2016	250	7762729	28463	8177182	70566
NielsenHB_2014	74549	24661456	129669	35279189	57651
Obregon-TitoAJ_2015	36811	5035925	2225	14037467	6538
OlmMR_2017	0	195512	13950	61473	776
PasolliE_2019	75321	8514511	2507	21140669	11843
QinJ_2012	30107	22176467	6314	21354129	19661
QinN_2014	18876	19682050	4993025	19027782	22703
RampelliS_2015	6519	1792949	1614	6534495	4904
RaymondF_2016	15948	8415091	3364	12141128	139426
SchirmerM_2016	273681	100702500	31419	73149276	871482
SmitsSA_2017	22901	959302	16	2569866	793
VatanenT_2016	31714	113807192	325862	36247281	1852082
VincentC_2016	18434	7130262	4993715	6254049	11130
VogtmannE_2016	37775	9259504	17185	16089157	12024
WenC_2017	17211	23655839	1032069	31777394	61860
XieH_2016	55141	22682732	10688	44503229	30350
YachidaS_2019	18619	29606570	1269	23347610	20523
YuJ_2015	9039	12148832	67303	14265415	10138
ZeeviD_2015	173326	49487948	17564	58834673	88367
ZellerG_2014	54291	16264453	55464	26527354	29590
