# Supplementary material for: Lineage-specific microbial protein prediction enables large-scale exploration of protein ecology within the human gut
Source: Nat Commun. 2025 Apr 3;16:3204. doi: 10.1038/s41467-025-58442-w (PMC11968815; doi:10.1038/s41467-025-58442-w)
Supplement: Supplementary file 8 — Supplementary Data 6 [file 41467_2025_58442_MOESM8_ESM.xlsx]

## Sheet: Supplementary Table 6
Supplementary Table 6: Variation in taxonomic assignment due to Kraken 2 database selection. The number of contigs assigned to Archaea, Bacteria, Eukaryota, Viruses, or defined as unknown are provided when annotated with either the custom or k2_core_nt_20240904 database.

## Sheet: Sheet1
	Custom database	core_nt database
Bacteria	780511729	826206080
Unknown (Kraken2 unclassified)	827012458	648279564
Archaea	1754494	1739356
Viruses	4517152	49188422
Eukaryota	18165107	15847477
Kraken2 classified, but not as Bacteria, Archaea, Viruses, or Eukaryota	47172152	137872193
Classified (as Bacteria, Archaea, Viruses, or Eukaryota) (%)	47.9383	53.1811
