# Supplementary material for: Lineage-specific microbial protein prediction enables large-scale exploration of protein ecology within the human gut
Source: Nat Commun. 2025 Apr 3;16:3204. doi: 10.1038/s41467-025-58442-w (PMC11968815; doi:10.1038/s41467-025-58442-w)
Supplement: Supplementary file 9 — Supplementary Data 7 [file 41467_2025_58442_MOESM9_ESM.xlsx]

## Sheet: Supplementary Table 7
Supplementary Table 7: Taxonomic assignment of predicted proteins. The number of proteins predicted from contigs assigned to each taxonomic group is stated for each metagenomic study.

## Sheet: Sheet1
		Absolute Number of Proteins					Percentage of Total within Sample
Dataset	Sample	Archaea	Bacteria	Eukaryota	Unknown	Viruses	Archaea	Bacteria	Eukaryota	Unknown	Viruses			Archaea	Bacteria	Eukaryota	Unknown	Viruses
AsnicarF_2017	MV_FEI1_t1Q14	0	25238	0	1106	131	0	95.3277	0	4.17753	0.494806		Average Percentage	0.154283	58.415	0.0319654	41.2084	0.190344
AsnicarF_2017	MV_FEI2_t1Q14	0	10062	0	3137	22	0	76.1062	0	23.7274	0.166402		Standard Deviation	0.64481	18.8598	1.30701	18.7666	0.409049
AsnicarF_2017	MV_FEI3_t1Q14	0	19427	0	625	9	0	96.8396	0	3.1155	0.0448632
AsnicarF_2017	MV_FEI4_t1Q14	0	15060	0	316	0	0	97.9448	0	2.05515	0
AsnicarF_2017	MV_FEI4_t2Q15	0	31815	0	3082	0	0	91.1683	0	8.8317	0
AsnicarF_2017	MV_FEI5_t1Q14	0	23127	0	4025	0	0	85.176	0	14.824	0
AsnicarF_2017	MV_FEI5_t2Q14	0	27599	0	10848	0	0	71.7845	0	28.2155	0
AsnicarF_2017	MV_FEI5_t3Q15	0	40765	0	18349	20	0	68.9367	0	31.0295	0.0338215
AsnicarF_2017	MV_FEM1_t1Q14	11	24464	0	22786	52	0.0232494	51.7067	0	48.1601	0.109906
AsnicarF_2017	MV_FEM2_t1Q14	1782	26623	0	45102	184	2.41821	36.1279	0	61.2042	0.249691
AsnicarF_2017	MV_FEM3_t1Q14	1770	41268	0	35949	168	2.23612	52.1357	0	45.416	0.212242
AsnicarF_2017	MV_FEM4_t1Q14	0	34238	0	5750	87	0	85.4348	0	14.3481	0.217093
AsnicarF_2017	MV_FEM4_t2Q15	0	61270	0	30422	176	0	66.6935	0	33.1149	0.191579
AsnicarF_2017	MV_FEM5_t1Q14	6	40263	0	55062	97	0.00628746	42.192	0	57.7	0.101647
AsnicarF_2017	MV_FEM5_t2Q14	0	32603	0	26684	96	0	54.9029	0	44.9354	0.161662
AsnicarF_2017	MV_FEM5_t3Q15	624	43055	0	60509	141	0.598108	41.2685	0	57.9983	0.135149
BackhedF_2015	SID103_12M	0	46680	0	29144	0	0	61.5636	0	38.4364	0
BackhedF_2015	SID103_4M	0	15775	0	6794	0	0	69.8968	0	30.1032	0
BackhedF_2015	SID103_B	0	25958	7549	4179	0	0	68.8797	20.0313	11.089	0
BackhedF_2015	SID103_M	4	83601	0	41269	133	0.00319982	66.8771	0	33.0134	0.106394
BackhedF_2015	SID105_12M	0	67727	0	15032	67	0	81.7702	0	18.1489	0.0808925
BackhedF_2015	SID105_4M	0	38092	0	1048	3	0	97.315	0	2.67736	0.00766421
BackhedF_2015	SID105_B	0	8376	0	8	0	0	99.9046	0	0.0954198	0
BackhedF_2015	SID105_M	0	84060	0	73310	223	0	53.3399	0	46.5186	0.141504
BackhedF_2015	SID10_12M	0	65450	0	37880	201	0	63.2178	0	36.5881	0.194145
BackhedF_2015	SID10_4M	0	24904	0	3730	0	0	86.9735	0	13.0265	0
BackhedF_2015	SID10_B	0	9253	0	282	0	0	97.0425	0	2.95752	0
BackhedF_2015	SID10_M	0	75965	0	72776	236	0	50.9911	0	48.8505	0.158414
BackhedF_2015	SID128_12M	0	84916	0	58310	1	0	59.2877	0	40.7116	0.000698192
BackhedF_2015	SID128_4M	0	50799	0	6834	0	0	88.1422	0	11.8578	0
BackhedF_2015	SID128_B	0	24139	0	249	0	0	98.979	0	1.02099	0
BackhedF_2015	SID128_M	798	71080	0	110941	219	0.435975	38.8335	0	60.6109	0.119647
BackhedF_2015	SID12_12M	0	26133	0	6833	54	0	79.1429	0	20.6935	0.163537
BackhedF_2015	SID12_4M	0	27992	0	5062	0	0	84.6857	0	15.3143	0
BackhedF_2015	SID12_B	0	21967	0	1218	0	0	94.7466	0	5.2534	0
BackhedF_2015	SID12_M	0	70435	0	36585	91	0	65.7589	0	34.1562	0.0849586
BackhedF_2015	SID130_12M	0	55592	0	24729	0	0	69.2123	0	30.7877	0
BackhedF_2015	SID130_4M	0	19866	0	5198	0	0	79.2611	0	20.7389	0
BackhedF_2015	SID130_B	0	5532	0	17	0	0	99.6936	0	0.306362	0
BackhedF_2015	SID130_M	0	91243	0	47656	205	0	65.5934	0	34.2593	0.147372
BackhedF_2015	SID133_12M	0	76503	0	26766	6	0	74.077	0	25.9172	0.00580973
BackhedF_2015	SID133_4M	0	51599	0	9827	110	0	83.8517	0	15.9695	0.178757
BackhedF_2015	SID133_B	0	21946	0	315	0	0	98.585	0	1.41503	0
BackhedF_2015	SID133_M	0	73245	0	124248	180	0	37.0536	0	62.8553	0.0910595
BackhedF_2015	SID137_12M	0	53340	0	15985	1	0	76.9408	0	23.0577	0.00144246
BackhedF_2015	SID137_4M	0	37605	0	1997	1	0	94.9549	0	5.04255	0.00252506
BackhedF_2015	SID137_B	0	18385	0	182	0	0	99.0198	0	0.980234	0
BackhedF_2015	SID137_M	0	81975	0	72997	192	0	52.8312	0	47.0451	0.12374
BackhedF_2015	SID150_12M	2	35701	0	17640	88	0.00374315	66.817	0	33.0145	0.164698
BackhedF_2015	SID150_4M	0	27348	12	765	0	0	97.2373	0.0426667	2.72	0
BackhedF_2015	SID150_B	0	8035	0	1	0	0	99.9876	0	0.012444	0
BackhedF_2015	SID150_M	0	73005	0	60162	177	0	54.7494	0	45.1179	0.132739
BackhedF_2015	SID157_12M	0	45262	0	8465	53	0	84.1614	0	15.7401	0.0985496
BackhedF_2015	SID157_4M	0	22728	0	2784	0	0	89.0875	0	10.9125	0
BackhedF_2015	SID157_B	0	5496	0	64	0	0	98.8489	0	1.15108	0
BackhedF_2015	SID157_M	6	81632	0	63466	330	0.00412558	56.1299	0	43.639	0.226907
BackhedF_2015	SID172_12M	0	63373	0	32942	2	0	65.7963	0	34.2016	0.00207648
BackhedF_2015	SID172_4M	0	40304	0	8815	0	0	82.0538	0	17.9462	0
BackhedF_2015	SID172_B	0	45250	0	3599	0	0	92.6324	0	7.3676	0
BackhedF_2015	SID172_M	0	85344	0	82379	211	0	50.82	0	49.0544	0.125645
BackhedF_2015	SID179_12M	0	59690	0	14533	23	0	80.3949	0	19.5741	0.0309781
BackhedF_2015	SID179_4M	0	62566	0	4705	115	0	92.8472	0	6.98216	0.170659
BackhedF_2015	SID179_B	0	16755	0	265	31	0	98.264	0	1.55416	0.181808
BackhedF_2015	SID179_M	0	59884	0	88882	229	0	40.192	0	59.6544	0.153696
BackhedF_2015	SID180_12M	0	33956	0	18105	22	0	65.1959	0	34.7618	0.0422403
BackhedF_2015	SID180_4M	0	27212	0	3552	12	0	88.4195	0	11.5415	0.0389914
BackhedF_2015	SID180_B	0	20214	0	1684	2	0	92.3014	0	7.6895	0.00913242
BackhedF_2015	SID180_M	0	74294	0	98059	426	0	42.9994	0	56.754	0.246558
BackhedF_2015	SID181_12M	0	38652	0	16984	0	0	69.473	0	30.527	0
BackhedF_2015	SID181_4M	0	36758	0	4468	0	0	89.1622	0	10.8378	0
BackhedF_2015	SID181_B	0	17238	0	488	0	0	97.247	0	2.75302	0
BackhedF_2015	SID181_M	360	85048	0	68329	214	0.233841	55.2436	0	44.3836	0.139005
BackhedF_2015	SID184_12M	0	60531	0	48378	366	0	55.3933	0	44.2718	0.334935
BackhedF_2015	SID184_4M	0	35071	0	9675	83	0	78.2328	0	21.582	0.185148
BackhedF_2015	SID184_B	0	33152	0	347	0	0	98.9641	0	1.03585	0
BackhedF_2015	SID184_M	0	73505	0	42336	352	0	63.2611	0	36.4359	0.302944
BackhedF_2015	SID18_12M	0	57056	0	12836	63	0	81.561	0	18.3489	0.0900579
BackhedF_2015	SID18_4M	0	50808	0	2187	2	0	95.8696	0	4.12665	0.0037738
BackhedF_2015	SID18_B	0	29092	0	2741	2	0	91.3837	0	8.61002	0.00628239
BackhedF_2015	SID18_M	1365	69702	0	70956	313	0.958998	48.97	0	49.8511	0.219902
BackhedF_2015	SID195_12M	0	47207	0	54971	31	0	46.1867	0	53.7829	0.03033
BackhedF_2015	SID195_4M	0	49954	0	4180	27	0	92.2324	0	7.71773	0.0498514
BackhedF_2015	SID195_B	0	16434	0	3664	1	0	81.7653	0	18.2298	0.00497537
BackhedF_2015	SID195_M	0	61251	0	51668	198	0	54.1484	0	45.6766	0.17504
BackhedF_2015	SID1_12M	0	47300	0	25154	30	0	65.2558	0	34.7028	0.0413884
BackhedF_2015	SID1_4M	0	50924	0	6415	0	0	88.8122	0	11.1878	0
BackhedF_2015	SID1_B	0	38641	0	666	0	0	98.3056	0	1.69435	0
BackhedF_2015	SID1_M	0	73483	0	56354	104	0	56.5511	0	43.3689	0.0800363
BackhedF_2015	SID201_12M	0	46143	0	2708	98	0	94.2675	0	5.53229	0.200208
BackhedF_2015	SID201_4M	0	30568	0	642	0	0	97.943	0	2.05703	0
BackhedF_2015	SID201_B	0	30087	0	5999	1	0	83.3735	0	16.6237	0.00277108
BackhedF_2015	SID201_M	0	60402	0	86992	234	0	40.915	0	58.9265	0.158507
BackhedF_2015	SID203_12M	0	26583	0	2076	203	0	92.1038	0	7.19285	0.703347
BackhedF_2015	SID203_4M	0	15241	0	682	0	0	95.7169	0	4.28311	0
BackhedF_2015	SID203_B	0	15298	0	77	2	0	99.4862	0	0.500748	0.0130064
BackhedF_2015	SID203_M	0	51469	0	25113	140	0	67.0851	0	32.7325	0.182477
BackhedF_2015	SID224_12M	0	36992	0	2457	4	0	93.7622	0	6.22766	0.0101386
BackhedF_2015	SID224_4M	0	30610	0	2202	0	0	93.289	0	6.71096	0
BackhedF_2015	SID224_B	0	15610	0	56	4	0	99.6171	0	0.357371	0.0255265
BackhedF_2015	SID224_M	1819	69219	0	76727	460	1.22719	46.6986	0	51.7639	0.310339
BackhedF_2015	SID229_12M	0	48583	2	34915	92	0	58.1192	0.00239257	41.7684	0.110058
BackhedF_2015	SID229_4M	0	25091	0	1246	0	0	95.269	0	4.73099	0
BackhedF_2015	SID229_B	0	21681	0	268	1	0	98.7745	0	1.22096	0.00455581
BackhedF_2015	SID229_M	0	86911	0	85981	571	0	50.1035	0	49.5673	0.329177
BackhedF_2015	SID238_12M	0	31071	0	6454	0	0	82.8008	0	17.1992	0
BackhedF_2015	SID238_4M	0	20308	0	1181	0	0	94.5042	0	5.49584	0
BackhedF_2015	SID238_B	0	7653	0	3	0	0	99.9608	0	0.039185	0
BackhedF_2015	SID238_M	0	56326	5	44329	535	0	55.6609	0.00494096	43.8055	0.528682
BackhedF_2015	SID240_12M	0	39469	0	13103	0	0	75.0761	0	24.9239	0
BackhedF_2015	SID240_4M	0	25025	0	546	76	0	97.5748	0	2.1289	0.296331
BackhedF_2015	SID240_B	0	5482	0	21	0	0	99.6184	0	0.38161	0
BackhedF_2015	SID240_M	0	25038	0	18837	84	0	56.9576	0	42.8513	0.191087
BackhedF_2015	SID241_12M	0	48549	0	29971	113	0	61.7413	0	38.115	0.143706
BackhedF_2015	SID241_4M	0	49378	0	5432	186	0	89.7847	0	9.87708	0.338206
BackhedF_2015	SID241_B	0	21540	0	254	0	0	98.8345	0	1.16546	0
BackhedF_2015	SID241_M	0	57910	0	62240	314	0	48.0725	0	51.6669	0.260659
BackhedF_2015	SID244_12M	0	66395	0	37815	0	0	63.7127	0	36.2873	0
BackhedF_2015	SID244_4M	0	54754	14	1803	130	0	96.5662	0.0246909	3.17984	0.229273
BackhedF_2015	SID244_B	0	27037	0	541	0	0	98.0383	0	1.96171	0
BackhedF_2015	SID244_M	0	32192	0	20466	6	0	61.1271	0	38.8615	0.011393
BackhedF_2015	SID256_12M	1	41892	1	20894	57	0.00159122	66.6592	0.00159122	33.2469	0.0906993
BackhedF_2015	SID256_4M	0	14187	0	185	0	0	98.7128	0	1.28723	0
BackhedF_2015	SID256_B	0	10123	0	71	0	0	99.3035	0	0.696488	0
BackhedF_2015	SID256_M	0	57842	0	34496	112	0	62.5657	0	37.3131	0.121147
BackhedF_2015	SID258_12M	0	32359	0	27557	0	0	54.0073	0	45.9927	0
BackhedF_2015	SID258_4M	0	20723	0	641	0	0	96.9996	0	3.00037	0
BackhedF_2015	SID258_B	0	9335	0	206	0	0	97.8409	0	2.1591	0
BackhedF_2015	SID258_M	0	64279	0	62303	137	0	50.7256	0	49.1663	0.108113
BackhedF_2015	SID263_12M	0	75712	0	50068	97	0	60.1476	0	39.7753	0.0770594
BackhedF_2015	SID263_4M	0	51365	0	6158	103	0	89.1351	0	10.6861	0.178739
BackhedF_2015	SID263_B	0	32432	0	840	4	0	97.4636	0	2.52434	0.0120207
BackhedF_2015	SID263_M	0	88970	0	118719	331	0	42.7699	0	57.071	0.159119
BackhedF_2015	SID265_12M	0	40561	0	20983	3	0	65.9025	0	34.0926	0.00487432
BackhedF_2015	SID265_4M	0	14344	0	518	13	0	96.4303	0	3.48235	0.087395
BackhedF_2015	SID265_B	0	22140	0	6746	1	0	76.6435	0	23.3531	0.00346176
BackhedF_2015	SID265_M	277	67036	0	59201	157	0.218677	52.9213	0	46.736	0.123943
BackhedF_2015	SID268_12M	0	60193	0	38140	168	0	61.109	0	38.7204	0.170557
BackhedF_2015	SID268_4M	0	43810	0	4555	4	0	90.5745	0	9.41719	0.00826976
BackhedF_2015	SID268_B	0	29592	0	4321	0	0	87.2586	0	12.7414	0
BackhedF_2015	SID268_M	0	89661	0	94210	936	0	48.516	0	50.9775	0.506474
BackhedF_2015	SID26_12M	0	61991	0	31069	291	0	66.4064	0	33.2819	0.311727
BackhedF_2015	SID26_4M	0	21791	0	1473	1	0	93.6643	0	6.3314	0.0042983
BackhedF_2015	SID26_B	0	17799	0	596	4	0	96.739	0	3.23931	0.0217403
BackhedF_2015	SID26_M	0	72342	0	34966	364	0	67.1874	0	32.4746	0.338064
BackhedF_2015	SID272_12M	0	59606	0	15745	78	0	79.0227	0	20.8739	0.103409
BackhedF_2015	SID272_4M	0	39913	0	2687	0	0	93.6925	0	6.30751	0
BackhedF_2015	SID272_B	0	31396	0	382	0	0	98.7979	0	1.20209	0
BackhedF_2015	SID272_M	0	85889	0	62567	433	0	57.6866	0	42.0226	0.290821
BackhedF_2015	SID274_12M	0	32927	0	8916	99	0	78.506	0	21.2579	0.23604
BackhedF_2015	SID274_4M	0	36477	0	4130	0	0	89.8293	0	10.1707	0
BackhedF_2015	SID274_B	0	8124	0	136	0	0	98.3535	0	1.64649	0
BackhedF_2015	SID274_M	0	62441	0	61613	129	0	50.2814	0	49.6147	0.103879
BackhedF_2015	SID275_12M	0	37401	13	16442	214	0	69.1714	0.0240429	30.4087	0.395783
BackhedF_2015	SID275_4M	0	9553	0	530	0	0	94.7436	0	5.25637	0
BackhedF_2015	SID275_B	0	21754	0	1239	0	0	94.6114	0	5.3886	0
BackhedF_2015	SID275_M	0	64442	0	25946	288	0	71.0684	0	28.614	0.317614
BackhedF_2015	SID276_12M	0	72053	0	29945	6	0	70.6374	0	29.3567	0.00588212
BackhedF_2015	SID276_4M	0	44153	1	5211	5	0	89.4329	0.00202552	10.555	0.0101276
BackhedF_2015	SID276_B	0	30188	0	3853	0	0	88.6813	0	11.3187	0
BackhedF_2015	SID276_M	0	86880	0	60683	346	0	58.7388	0	41.0273	0.233928
BackhedF_2015	SID281_12M	0	60790	0	16428	75	0	78.6488	0	21.2542	0.0970334
BackhedF_2015	SID281_4M	0	50841	24	8669	3	0	85.394	0.0403111	14.5607	0.00503888
BackhedF_2015	SID281_B	0	39434	0	1369	0	0	96.6449	0	3.35515	0
BackhedF_2015	SID281_M	643	93026	0	62561	85	0.411349	59.5119	0	40.0224	0.0543774
BackhedF_2015	SID282_12M	0	49811	0	19796	0	0	71.5603	0	28.4397	0
BackhedF_2015	SID282_4M	0	25433	0	2727	7	0	90.2936	0	9.68154	0.0248518
BackhedF_2015	SID282_B	0	23591	0	2865	7	0	89.1471	0	10.8264	0.026452
BackhedF_2015	SID282_M	0	108605	0	74714	155	0	59.1937	0	40.7218	0.0844806
BackhedF_2015	SID326_12M	0	36973	0	31693	0	0	53.8447	0	46.1553	0
BackhedF_2015	SID326_4M	0	23457	0	1220	26	0	94.9561	0	4.93867	0.10525
BackhedF_2015	SID326_M	0	71268	0	52557	207	0	57.4594	0	42.3737	0.166892
BackhedF_2015	SID332_12M	0	58631	0	44467	94	0	56.8174	0	43.0915	0.0910923
BackhedF_2015	SID332_4M	0	58013	0	7206	0	0	88.9511	0	11.0489	0
BackhedF_2015	SID332_B	0	40053	0	3478	4	0	92.0018	0	7.98897	0.00918801
BackhedF_2015	SID332_M	0	74495	1	30795	122	0	70.6697	0.00094865	29.2137	0.115735
BackhedF_2015	SID335_12M	0	35427	0	9171	69	0	79.3136	0	20.5319	0.154476
BackhedF_2015	SID335_4M	0	41249	0	476	1	0	98.8568	0	1.14078	0.00239659
BackhedF_2015	SID335_B	0	25478	0	1824	4	0	93.3055	0	6.67985	0.0146488
BackhedF_2015	SID335_M	1296	72994	0	81310	174	0.831975	46.8589	0	52.1974	0.1117
BackhedF_2015	SID338_12M	0	53805	0	38825	17	0	58.0753	0	41.9064	0.0183492
BackhedF_2015	SID338_4M	0	24637	0	547	0	0	97.828	0	2.17201	0
BackhedF_2015	SID338_B	0	19279	0	146	0	0	99.2484	0	0.751609	0
BackhedF_2015	SID338_M	0	81512	0	85863	421	0	48.578	0	51.1711	0.2509
BackhedF_2015	SID341_12M	0	48914	0	27888	58	0	63.6404	0	36.2842	0.0754619
BackhedF_2015	SID341_4M	0	39893	0	5346	0	0	88.1828	0	11.8172	0
BackhedF_2015	SID341_B	0	46115	0	3785	1	0	92.413	0	7.58502	0.00200397
BackhedF_2015	SID341_M	0	90723	0	49959	19	0	64.4793	0	35.5072	0.0135038
BackhedF_2015	SID343_12M	0	42878	0	8158	165	0	83.7445	0	15.9333	0.322259
BackhedF_2015	SID343_4M	0	24962	0	236	0	0	99.0634	0	0.936582	0
BackhedF_2015	SID343_B	0	9618	8	261	0	0	97.2793	0.0809143	2.63983	0
BackhedF_2015	SID343_M	0	68252	0	58505	387	0	53.6809	0	46.0148	0.304379
BackhedF_2015	SID345_12M	0	49178	0	15561	94	0	75.8533	0	24.0017	0.144988
BackhedF_2015	SID345_4M	0	48336	0	18688	75	0	72.0368	0	27.8514	0.111775
BackhedF_2015	SID345_B	0	30979	0	632	0	0	98.0007	0	1.9993	0
BackhedF_2015	SID345_M	0	85979	0	63321	396	0	57.4357	0	42.2997	0.264536
BackhedF_2015	SID350_12M	0	73187	0	11872	0	0	86.0426	0	13.9574	0
BackhedF_2015	SID350_4M	0	27495	0	588	79	0	97.6316	0	2.08792	0.28052
BackhedF_2015	SID350_B	0	30173	0	1020	0	0	96.73	0	3.26996	0
BackhedF_2015	SID350_M	0	91908	0	53645	262	0	63.0306	0	36.7898	0.17968
BackhedF_2015	SID367_12M	0	66257	0	25610	125	0	72.0247	0	27.8394	0.135881
BackhedF_2015	SID367_4M	0	51480	0	6986	6	0	88.0421	0	11.9476	0.0102613
BackhedF_2015	SID367_B	0	44928	0	326	0	0	99.2796	0	0.720378	0
BackhedF_2015	SID367_M	0	68348	0	49003	524	0	57.9835	0	41.572	0.444539
BackhedF_2015	SID377_12M	0	50808	0	11800	0	0	81.1526	0	18.8474	0
BackhedF_2015	SID377_4M	0	42049	0	6628	0	0	86.3837	0	13.6163	0
BackhedF_2015	SID377_B	0	18021	0	419	4	0	97.7066	0	2.27174	0.0216873
BackhedF_2015	SID377_M	0	104788	0	82890	159	0	55.7867	0	44.1287	0.0846479
BackhedF_2015	SID383_12M	0	54590	0	18739	183	0	74.26	0	25.4911	0.248939
BackhedF_2015	SID383_4M	0	29135	0	3904	0	0	88.1837	0	11.8163	0
BackhedF_2015	SID383_B	0	9535	0	6	0	0	99.9371	0	0.0628865	0
BackhedF_2015	SID383_M	65	73269	0	78001	332	0.042857	48.3091	0	51.4291	0.218901
BackhedF_2015	SID385_12M	0	53901	0	61874	42	0	46.5398	0	53.4239	0.0362641
BackhedF_2015	SID385_4M	0	11777	0	281	21	0	97.4998	0	2.32635	0.173855
BackhedF_2015	SID385_B	0	21031	0	1713	1	0	92.4643	0	7.53133	0.00439657
BackhedF_2015	SID385_M	1740	27582	0	57077	242	2.00829	31.8348	0	65.8776	0.279313
BackhedF_2015	SID387_12M	0	52639	0	14527	131	0	78.2189	0	21.5864	0.194659
BackhedF_2015	SID387_4M	0	33097	42	2154	53	0	93.6372	0.118825	6.09404	0.149946
BackhedF_2015	SID387_B	0	19984	0	252	0	0	98.7547	0	1.24531	0
BackhedF_2015	SID387_M	1	65629	0	58061	94	0.000807852	53.0185	0	46.9047	0.0759381
BackhedF_2015	SID38_12M	0	64442	0	15414	104	0	80.5928	0	19.2771	0.130065
BackhedF_2015	SID38_4M	0	43979	0	1440	61	0	96.6996	0	3.16623	0.134125
BackhedF_2015	SID38_B	0	9596	0	1428	0	0	87.0464	0	12.9536	0
BackhedF_2015	SID38_M	0	89433	0	49264	448	0	64.2732	0	35.4048	0.321966
BackhedF_2015	SID397_12M	0	40635	0	22851	13	0	63.9931	0	35.9864	0.0204728
BackhedF_2015	SID397_4M	0	18658	0	1162	0	0	94.1372	0	5.86276	0
BackhedF_2015	SID397_B	0	11917	0	196	4	0	98.3494	0	1.61756	0.0330115
BackhedF_2015	SID397_M	0	92220	0	84605	283	0	52.0699	0	47.7703	0.15979
BackhedF_2015	SID39_12M	0	73553	0	44599	128	0	62.1855	0	37.7063	0.108218
BackhedF_2015	SID39_4M	0	43528	0	7521	9	0	85.2521	0	14.7303	0.017627
BackhedF_2015	SID39_B	0	34804	0	6727	27	0	83.748	0	16.187	0.0649694
BackhedF_2015	SID39_M	1751	52050	5123	107054	299	1.05306	31.3032	3.081	64.3829	0.17982
BackhedF_2015	SID42_12M	0	57942	0	32747	92	0	63.8261	0	36.0725	0.101343
BackhedF_2015	SID42_4M	0	53693	0	13418	261	0	79.6963	0	19.9163	0.387401
BackhedF_2015	SID42_B	0	15308	0	88	0	0	99.4284	0	0.571577	0
BackhedF_2015	SID42_M	0	62619	0	32129	6	0	66.0859	0	33.9078	0.00633219
BackhedF_2015	SID45_12M	0	64822	0	18701	144	0	77.4762	0	22.3517	0.172111
BackhedF_2015	SID45_4M	0	29624	0	1417	24	0	95.3613	0	4.5614	0.0772574
BackhedF_2015	SID45_B	0	11757	0	2542	0	0	82.2225	0	17.7775	0
BackhedF_2015	SID45_M	0	56192	0	66366	227	0	45.7645	0	54.0506	0.184876
BackhedF_2015	SID503_12M	0	59817	0	55054	71	0	52.041	0	47.8972	0.0617703
BackhedF_2015	SID503_4M	0	55673	0	10128	60	0	84.5311	0	15.3778	0.091101
BackhedF_2015	SID503_B	0	17092	0	171	0	0	99.0094	0	0.990558	0
BackhedF_2015	SID503_M	0	88170	0	90978	192	0	49.1636	0	50.7293	0.107059
BackhedF_2015	SID504_12M	0	58570	0	42026	0	0	58.223	0	41.777	0
BackhedF_2015	SID504_4M	0	28870	0	4260	0	0	87.1416	0	12.8584	0
BackhedF_2015	SID504_B	0	16663	0	489	0	0	97.149	0	2.85098	0
BackhedF_2015	SID504_M	957	80431	0	55956	223	0.695661	58.4668	0	40.6755	0.162103
BackhedF_2015	SID507_12M	0	55448	0	42540	242	0	56.4471	0	43.3065	0.246361
BackhedF_2015	SID507_4M	0	30501	0	7182	2	0	80.9367	0	19.058	0.00530715
BackhedF_2015	SID507_B	0	16962	0	38	0	0	99.7765	0	0.223529	0
BackhedF_2015	SID507_M	0	90534	0	83102	540	0	51.9785	0	47.7115	0.310031
BackhedF_2015	SID511_12M	0	66629	0	21305	15	0	75.7587	0	24.2243	0.0170553
BackhedF_2015	SID511_4M	0	67369	0	4800	0	0	93.3489	0	6.65106	0
BackhedF_2015	SID511_B	0	36976	0	4545	0	0	89.0537	0	10.9463	0
BackhedF_2015	SID511_M	0	102546	0	79478	425	0	56.2053	0	43.5618	0.232942
BackhedF_2015	SID51_12M	0	73109	0	15465	66	0	82.4786	0	17.447	0.0744585
BackhedF_2015	SID51_4M	0	39676	0	977	0	0	97.5967	0	2.40327	0
BackhedF_2015	SID51_B	0	12900	0	211	1	0	98.3832	0	1.60921	0.0076266
BackhedF_2015	SID51_M	0	78435	0	45298	178	0	63.2995	0	36.5569	0.143651
BackhedF_2015	SID521_12M	0	43945	0	12796	0	0	77.4484	0	22.5516	0
BackhedF_2015	SID521_4M	0	39682	0	5930	0	0	86.999	0	13.001	0
BackhedF_2015	SID521_B	0	4960	0	15	0	0	99.6985	0	0.301508	0
BackhedF_2015	SID521_M	0	97158	0	74689	146	0	56.4895	0	43.4256	0.0848872
BackhedF_2015	SID526_12M	0	58960	1	38961	38	0	60.1878	0.00102082	39.7724	0.0387913
BackhedF_2015	SID526_4M	0	25204	0	508	0	0	98.0243	0	1.97573	0
BackhedF_2015	SID526_B	0	21307	0	386	0	0	98.2206	0	1.77938	0
BackhedF_2015	SID526_M	0	75781	0	22267	154	0	77.1685	0	22.6747	0.15682
BackhedF_2015	SID527_12M	0	55154	0	14305	1	0	79.404	0	20.5946	0.00143968
BackhedF_2015	SID527_4M	0	17367	0	50	0	0	99.7129	0	0.287076	0
BackhedF_2015	SID527_B	0	4978	0	24	0	0	99.5202	0	0.479808	0
BackhedF_2015	SID527_M	0	61792	0	29847	288	0	67.2186	0	32.4682	0.313292
BackhedF_2015	SID532_12M	0	45327	0	5924	56	0	88.3447	0	11.5462	0.109147
BackhedF_2015	SID532_4M	0	59632	0	23301	0	0	71.9038	0	28.0962	0
BackhedF_2015	SID532_B	0	11351	0	625	0	0	94.7812	0	5.21877	0
BackhedF_2015	SID532_M	2017	29178	0	58357	598	2.23738	32.3661	0	64.7332	0.663339
BackhedF_2015	SID536_12M	0	60158	0	22629	84	0	72.5923	0	27.3063	0.101362
BackhedF_2015	SID536_4M	0	39701	0	4274	38	0	90.2029	0	9.71077	0.0863381
BackhedF_2015	SID536_B	0	19193	0	1064	1	0	94.7428	0	5.25225	0.00493632
BackhedF_2015	SID536_M	0	81856	0	52205	256	0	60.9424	0	38.867	0.190594
BackhedF_2015	SID53_12M	0	65268	0	24406	115	0	72.6904	0	27.1815	0.128078
BackhedF_2015	SID53_4M	0	56235	0	1545	101	0	97.1562	0	2.66927	0.174496
BackhedF_2015	SID53_B	0	20091	0	529	0	0	97.4345	0	2.56547	0
BackhedF_2015	SID53_M	0	78214	0	42958	45	0	64.524	0	35.4389	0.0371235
BackhedF_2015	SID544_12M	0	47901	0	27244	1	0	63.7439	0	36.2548	0.00133074
BackhedF_2015	SID544_4M	0	39328	0	919	0	0	97.7166	0	2.2834	0
BackhedF_2015	SID544_B	0	12953	0	2567	0	0	83.4601	0	16.5399	0
BackhedF_2015	SID544_M	2251	89534	0	65649	71	1.42916	56.8452	0	41.6806	0.0450779
BackhedF_2015	SID546_12M	0	64210	0	33410	330	0	65.5539	0	34.1092	0.336907
BackhedF_2015	SID546_4M	0	47267	0	16220	55	0	74.387	0	25.5264	0.0865569
BackhedF_2015	SID546_B	0	7188	0	9	0	0	99.8749	0	0.125052	0
BackhedF_2015	SID546_M	0	31444	2	10221	12	0	75.4433	0.00479858	24.5231	0.0287915
BackhedF_2015	SID549_12M	0	44842	0	23689	11	0	65.4227	0	34.5613	0.0160486
BackhedF_2015	SID549_4M	0	23876	0	2578	10	0	90.2207	0	9.74154	0.0377872
BackhedF_2015	SID549_B	0	9055	0	96	2	0	98.9293	0	1.04884	0.0218508
BackhedF_2015	SID549_M	370	75223	0	69991	249	0.253715	51.5816	0	47.9939	0.170743
BackhedF_2015	SID560_12M	0	45361	0	11298	0	0	80.0597	0	19.9403	0
BackhedF_2015	SID560_4M	0	22391	0	2878	0	0	88.6106	0	11.3894	0
BackhedF_2015	SID560_B	0	15327	0	450	25	0	96.9941	0	2.84774	0.158208
BackhedF_2015	SID560_M	0	79441	0	53214	125	0	59.829	0	40.0768	0.0941407
BackhedF_2015	SID565_12M	0	61469	0	12150	106	0	83.3761	0	16.4802	0.143778
BackhedF_2015	SID565_4M	0	36521	0	2916	0	0	92.6059	0	7.39407	0
BackhedF_2015	SID565_B	0	46330	0	2113	0	0	95.6382	0	4.36183	0
BackhedF_2015	SID565_M	0	65585	0	47120	478	0	57.946	0	41.6317	0.422325
BackhedF_2015	SID566_12M	0	44453	0	43499	0	0	50.5423	0	49.4577	0
BackhedF_2015	SID566_4M	0	12843	0	94	1	0	99.2657	0	0.726542	0.00772917
BackhedF_2015	SID566_M	1833	45387	0	76506	279	1.47817	36.6009	0	61.6959	0.224991
BackhedF_2015	SID567_12M	0	45455	0	4768	8	0	90.4919	0	9.49215	0.0159264
BackhedF_2015	SID567_4M	0	28657	0	2643	66	0	91.3633	0	8.42632	0.210419
BackhedF_2015	SID567_B	0	20189	0	43	0	0	99.7875	0	0.212535	0
BackhedF_2015	SID567_M	0	58532	0	28218	284	0	67.2519	0	32.4218	0.326309
BackhedF_2015	SID570_12M	0	51397	5	25242	0	0	67.0594	0.00652367	32.9341	0
BackhedF_2015	SID570_4M	0	40397	0	2100	27	0	94.9981	0	4.93839	0.0634936
BackhedF_2015	SID570_B	0	19676	0	137	0	0	99.3085	0	0.691465	0
BackhedF_2015	SID570_M	327	59540	0	48957	203	0.299926	54.6103	0	44.9036	0.186192
BackhedF_2015	SID572_12M	1	39931	0	19119	0	0.00169345	67.6212	0	32.3771	0
BackhedF_2015	SID572_4M	0	46526	0	8544	81	0	84.3611	0	15.492	0.14687
BackhedF_2015	SID572_B	0	28108	0	3262	0	0	89.6015	0	10.3985	0
BackhedF_2015	SID572_M	0	72298	0	36438	261	0	66.3303	0	33.4303	0.239456
BackhedF_2015	SID577_12M	0	82295	0	63470	120	0	56.4109	0	43.5069	0.0822566
BackhedF_2015	SID577_4M	0	41871	0	6627	95	0	86.1667	0	13.6378	0.195501
BackhedF_2015	SID577_B	0	5788	0	5375	0	0	51.8499	0	48.1501	0
BackhedF_2015	SID577_M	116	63040	0	80211	347	0.0807159	43.8649	0	55.8129	0.241452
BackhedF_2015	SID582_12M	0	48061	0	30941	0	0	60.8352	0	39.1648	0
BackhedF_2015	SID582_4M	0	23959	0	422	0	0	98.2691	0	1.73086	0
BackhedF_2015	SID582_B	0	6929	0	37	0	0	99.4688	0	0.531151	0
BackhedF_2015	SID582_M	0	80990	0	86812	269	0	48.188	0	51.652	0.160051
BackhedF_2015	SID585_12M	0	62974	0	59099	31	0	51.5741	0	48.4005	0.0253882
BackhedF_2015	SID585_4M	0	14961	0	6153	0	0	70.8582	0	29.1418	0
BackhedF_2015	SID585_B	0	14293	44	1097	2	0	92.5952	0.285048	7.10676	0.0129567
BackhedF_2015	SID585_M	0	75398	0	47198	546	0	61.2285	0	38.3281	0.443391
BackhedF_2015	SID587_12M	0	52996	0	13574	138	0	79.4447	0	20.3484	0.206872
BackhedF_2015	SID587_4M	0	35489	0	794	0	0	97.8116	0	2.18835	0
BackhedF_2015	SID587_B	0	20737	0	255	0	0	98.7853	0	1.21475	0
BackhedF_2015	SID587_M	0	96417	0	97272	352	0	49.689	0	50.1296	0.181405
BackhedF_2015	SID589_12M	0	59551	0	41364	0	0	59.011	0	40.989	0
BackhedF_2015	SID589_4M	0	13186	0	383	0	0	97.1774	0	2.82261	0
BackhedF_2015	SID589_B	0	22337	0	182	3	0	99.1786	0	0.808099	0.0133203
BackhedF_2015	SID589_M	636	62882	28	54940	357	0.53516	52.9118	0.0235605	46.2291	0.300396
BackhedF_2015	SID590_12M	0	43545	0	28259	0	0	60.6443	0	39.3557	0
BackhedF_2015	SID590_4M	0	70372	0	10491	0	0	87.0262	0	12.9738	0
BackhedF_2015	SID590_B	0	34399	0	10185	0	0	77.1555	0	22.8445	0
BackhedF_2015	SID590_M	4	61502	1	49954	226	0.00358144	55.0664	0.000895359	44.7268	0.202351
BackhedF_2015	SID591_12M	0	49729	0	11171	7	0	81.6474	0	18.3411	0.0114929
BackhedF_2015	SID591_4M	0	39333	0	3958	101	0	90.6457	0	9.1215	0.232762
BackhedF_2015	SID591_B	0	30588	0	1750	9	0	94.5621	0	5.41008	0.0278233
BackhedF_2015	SID591_M	0	77674	3	37017	230	0	67.5873	0.00261042	32.21	0.200132
BackhedF_2015	SID598_12M	0	48402	0	16693	9	0	74.3457	0	25.6405	0.013824
BackhedF_2015	SID598_4M	0	35645	0	2255	0	0	94.0501	0	5.94987	0
BackhedF_2015	SID598_B	0	7890	0	4012	0	0	66.2914	0	33.7086	0
BackhedF_2015	SID598_M	0	40230	1	11960	537	0	76.2972	0.00189653	22.6824	1.01843
BackhedF_2015	SID599_12M	0	54878	0	35524	88	0	60.6454	0	39.2574	0.0972483
BackhedF_2015	SID599_4M	0	12608	0	479	0	0	96.3399	0	3.66012	0
BackhedF_2015	SID599_B	0	13925	0	475	0	0	96.7014	0	3.29861	0
BackhedF_2015	SID599_M	0	81269	0	81160	102	0	50.0022	0	49.9351	0.0627573
BackhedF_2015	SID608_12M	0	49596	0	25181	92	0	66.2437	0	33.6334	0.122881
BackhedF_2015	SID608_4M	0	22688	0	4601	6	0	83.1215	0	16.8566	0.021982
BackhedF_2015	SID608_B	0	21344	0	445	14	0	97.8948	0	2.041	0.0642113
BackhedF_2015	SID608_M	0	51452	0	44369	30	0	53.6791	0	46.2896	0.0312986
BackhedF_2015	SID615_12M	0	56153	0	32902	42	0	63.0246	0	36.9283	0.0471396
BackhedF_2015	SID615_4M	0	35332	0	8350	0	0	80.8846	0	19.1154	0
BackhedF_2015	SID615_B	0	20928	0	483	5	0	97.7213	0	2.25532	0.023347
BackhedF_2015	SID615_M	54	74555	0	73834	374	0.0362862	50.0984	0	49.614	0.251315
BackhedF_2015	SID622_12M	1	66304	0	13347	1	0.00125545	83.2411	0	16.7564	0.00125545
BackhedF_2015	SID622_4M	0	22405	0	7027	0	0	76.1246	0	23.8754	0
BackhedF_2015	SID622_B	0	12025	0	165	1	0	98.6383	0	1.35346	0.00820277
BackhedF_2015	SID622_M	153	54716	0	68114	30	0.124377	44.4799	0	55.3714	0.0243877
BackhedF_2015	SID624_12M	0	50204	0	23201	0	0	68.3932	0	31.6068	0
BackhedF_2015	SID624_4M	0	18121	0	376	0	0	97.9672	0	2.03276	0
BackhedF_2015	SID624_B	0	20610	0	428	0	0	97.9656	0	2.03441	0
BackhedF_2015	SID624_M	1663	75236	0	64375	290	1.17473	53.1463	0	45.4741	0.204854
BackhedF_2015	SID626_12M	0	54984	0	11608	2	0	82.566	0	17.431	0.00300327
BackhedF_2015	SID626_4M	0	43051	0	6942	76	0	85.9833	0	13.8649	0.151791
BackhedF_2015	SID626_B	0	21052	0	357	0	0	98.3325	0	1.66752	0
BackhedF_2015	SID626_M	0	66365	0	75540	273	0	46.6774	0	53.1306	0.192013
BackhedF_2015	SID633_12M	0	51973	0	11141	68	0	82.2592	0	17.6332	0.107626
BackhedF_2015	SID633_4M	0	41801	4	717	1	0	98.3021	0.00940667	1.68615	0.00235167
BackhedF_2015	SID633_B	0	40864	0	37757	91	0	51.9158	0	47.9685	0.115611
BackhedF_2015	SID633_M	0	72227	0	67085	87	0	51.8131	0	48.1244	0.0624108
BackhedF_2015	SID635_12M	0	62327	0	21209	137	0	74.4888	0	25.3475	0.163733
BackhedF_2015	SID635_4M	0	30578	0	3208	138	0	90.1368	0	9.45643	0.406792
BackhedF_2015	SID635_B	0	18304	0	234	1	0	98.7324	0	1.2622	0.00539403
BackhedF_2015	SID635_M	1248	68297	0	66177	305	0.917465	50.2084	0	48.6499	0.22422
BackhedF_2015	SID637_12M	0	57919	0	26352	0	0	68.7295	0	31.2705	0
BackhedF_2015	SID637_4M	0	38997	0	1904	7	0	95.3285	0	4.65435	0.0171116
BackhedF_2015	SID637_B	0	19220	0	263	9	0	98.6046	0	1.34927	0.0461728
BackhedF_2015	SID637_M	5	45120	0	50414	133	0.00522619	47.1611	0	52.6946	0.139017
BackhedF_2015	SID640_12M	0	52367	0	11327	0	0	82.2165	0	17.7835	0
BackhedF_2015	SID640_4M	0	54623	0	16789	1	0	76.4889	0	23.5097	0.00140031
BackhedF_2015	SID640_B	0	7338	0	30	0	0	99.5928	0	0.407166	0
BackhedF_2015	SID640_M	0	77212	0	57888	371	0	56.9952	0	42.7309	0.273859
BackhedF_2015	SID70_12M	0	77694	0	23740	121	0	76.5044	0	23.3765	0.119147
BackhedF_2015	SID70_4M	0	46371	0	4481	0	0	91.1882	0	8.81185	0
BackhedF_2015	SID70_B	0	49807	0	1298	0	0	97.4601	0	2.53987	0
BackhedF_2015	SID70_M	110	93174	0	64611	0	0.0696666	59.0101	0	40.9202	0
BackhedF_2015	SID78_12M	0	74179	0	27624	141	0	72.7645	0	27.0972	0.138311
BackhedF_2015	SID78_4M	0	49051	0	14213	0	0	77.5338	0	22.4662	0
BackhedF_2015	SID78_B	0	18866	0	297	2	0	98.4399	0	1.5497	0.0104357
BackhedF_2015	SID78_M	12	75191	0	47833	172	0.00973963	61.0277	0	38.823	0.139601
BackhedF_2015	SID7_12M	0	63942	0	20839	0	0	75.4202	0	24.5798	0
BackhedF_2015	SID7_4M	0	19388	0	761	0	0	96.2231	0	3.77686	0
BackhedF_2015	SID7_B	0	21654	0	1636	0	0	92.9755	0	7.02447	0
BackhedF_2015	SID7_M	0	71809	0	47676	253	0	59.9718	0	39.8169	0.211295
BackhedF_2015	SID82_12M	0	81359	0	25848	4	0	75.8868	0	24.1095	0.00373096
BackhedF_2015	SID82_4M	0	75558	0	10754	0	0	87.5406	0	12.4594	0
BackhedF_2015	SID82_B	0	25043	0	3153	0	0	88.8176	0	11.1824	0
BackhedF_2015	SID82_M	0	90402	0	67907	143	0	57.0532	0	42.8565	0.0902482
BackhedF_2015	SID87_12M	0	71099	0	29400	215	0	70.595	0	29.1916	0.213476
BackhedF_2015	SID87_4M	0	30547	1	3125	1	0	90.7139	0.00296965	9.28016	0.00296965
BackhedF_2015	SID87_B	0	9275	6	2383	14	0	79.4228	0.0513787	20.4059	0.119884
BackhedF_2015	SID87_M	0	74566	0	69531	266	0	51.6517	0	48.164	0.184258
BackhedF_2015	SID9_12M	0	48014	0	31156	15	0	60.6352	0	39.3458	0.018943
BackhedF_2015	SID9_4M	0	27232	0	3568	1	0	88.4127	0	11.584	0.00324665
BackhedF_2015	SID9_B	0	4369	0	11	0	0	99.7489	0	0.251142	0
BackhedF_2015	SID9_M	0	99570	0	45157	282	0	68.6647	0	31.1408	0.194471
Bengtsson-PalmeJ_2015	TRAVELRES1	0	97855	0	189508	792	0	33.9592	0	65.766	0.274852
Bengtsson-PalmeJ_2015	TRAVELRES10	284	107481	0	232891	899	0.0831491	31.4681	0	68.1855	0.263208
Bengtsson-PalmeJ_2015	TRAVELRES11	2654	99446	2	240540	792	0.772783	28.9564	0.000582354	70.0397	0.230612
Bengtsson-PalmeJ_2015	TRAVELRES12	23	86432	1	170938	420	0.00892116	33.5249	0.000387877	66.3028	0.162908
Bengtsson-PalmeJ_2015	TRAVELRES13	0	88801	0	133519	187	0	39.9093	0	60.0067	0.0840423
Bengtsson-PalmeJ_2015	TRAVELRES14	2	99354	5	172941	443	0.000733286	36.4274	0.00183321	63.4076	0.162423
Bengtsson-PalmeJ_2015	TRAVELRES15	0	103305	1	127560	491	0	44.6518	0.000432232	55.1356	0.212226
Bengtsson-PalmeJ_2015	TRAVELRES16	0	114664	1	195783	189	0	36.9125	0.000321919	63.0263	0.0608427
Bengtsson-PalmeJ_2015	TRAVELRES17	0	106367	0	176963	404	0	37.4883	0	62.3693	0.142387
Bengtsson-PalmeJ_2015	TRAVELRES18	0	121541	120	267762	547	0	31.1668	0.0307716	68.6622	0.140267
Bengtsson-PalmeJ_2015	TRAVELRES19	0	104682	0	147440	219	0	41.4843	0	58.4289	0.0867873
Bengtsson-PalmeJ_2015	TRAVELRES2	0	122885	0	194045	607	0	38.6994	0	61.1094	0.191159
Bengtsson-PalmeJ_2015	TRAVELRES20	0	107977	0	104370	341	0	50.7678	0	49.0719	0.160329
Bengtsson-PalmeJ_2015	TRAVELRES21	0	99693	0	127452	879	0	43.7204	0	55.8941	0.385486
Bengtsson-PalmeJ_2015	TRAVELRES22	0	129767	0	167839	807	0	43.4857	0	56.2439	0.270431
Bengtsson-PalmeJ_2015	TRAVELRES23	0	106171	0	92869	82	0	53.3196	0	46.6392	0.0411808
Bengtsson-PalmeJ_2015	TRAVELRES24	0	103198	0	89545	313	0	53.455	0	46.3829	0.162129
Bengtsson-PalmeJ_2015	TRAVELRES25	122	87953	0	197869	557	0.0425827	30.699	0	69.064	0.194415
Bengtsson-PalmeJ_2015	TRAVELRES26	7	126961	0	265620	138	0.00178241	32.3281	0	67.6349	0.035139
Bengtsson-PalmeJ_2015	TRAVELRES27	1335	154877	0	316190	461	0.282323	32.753	0	66.8671	0.0974912
Bengtsson-PalmeJ_2015	TRAVELRES28	27	109212	0	160112	543	0.0100039	40.4648	0	59.324	0.20119
Bengtsson-PalmeJ_2015	TRAVELRES29	0	122559	4	147982	872	0	45.1552	0.00147375	54.522	0.321277
Bengtsson-PalmeJ_2015	TRAVELRES3	0	112460	0	141669	770	0	44.1194	0	55.5785	0.30208
Bengtsson-PalmeJ_2015	TRAVELRES30	0	113026	0	177385	170	0	38.8966	0	61.0449	0.0585035
Bengtsson-PalmeJ_2015	TRAVELRES31	0	127133	18	107790	376	0	54.0263	0.00764926	45.8063	0.159784
Bengtsson-PalmeJ_2015	TRAVELRES32	0	90104	0	68121	26	0	56.9374	0	43.0462	0.0164296
Bengtsson-PalmeJ_2015	TRAVELRES33	0	104624	0	107402	211	0	49.2958	0	50.6047	0.0994172
Bengtsson-PalmeJ_2015	TRAVELRES34	0	95076	0	42090	226	0	69.2005	0	30.635	0.164493
Bengtsson-PalmeJ_2015	TRAVELRES35	285	106433	1	167687	924	0.103512	38.6565	0.000363201	60.904	0.335597
Bengtsson-PalmeJ_2015	TRAVELRES36	0	111374	0	182700	464	0	37.8131	0	62.0293	0.157535
Bengtsson-PalmeJ_2015	TRAVELRES37	0	62539	0	106866	303	0	36.8509	0	62.9705	0.178542
Bengtsson-PalmeJ_2015	TRAVELRES38	0	76623	0	88065	24	0	46.5194	0	53.466	0.0145709
Bengtsson-PalmeJ_2015	TRAVELRES39	0	134644	0	225186	880	0	37.3275	0	62.4285	0.243963
Bengtsson-PalmeJ_2015	TRAVELRES4	0	142754	0	188633	684	0	42.989	0	56.805	0.20598
Bengtsson-PalmeJ_2015	TRAVELRES40	0	110285	0	190292	644	0	36.6127	0	63.1736	0.213797
Bengtsson-PalmeJ_2015	TRAVELRES41	0	114469	0	139280	198	0	45.0759	0	54.8461	0.077969
Bengtsson-PalmeJ_2015	TRAVELRES42	0	112050	0	106651	736	0	51.0625	0	48.6021	0.335404
Bengtsson-PalmeJ_2015	TRAVELRES43	0	97624	0	67794	139	0	58.967	0	40.949	0.083959
Bengtsson-PalmeJ_2015	TRAVELRES44	0	93763	0	62641	136	0	59.8972	0	40.016	0.0868788
Bengtsson-PalmeJ_2015	TRAVELRES45	0	104380	0	226309	1107	0	31.4591	0	68.2073	0.333639
Bengtsson-PalmeJ_2015	TRAVELRES46	0	105009	0	274190	616	0	27.6474	0	72.1904	0.162184
Bengtsson-PalmeJ_2015	TRAVELRES47	0	103623	0	159072	1026	0	39.2927	0	60.3183	0.389048
Bengtsson-PalmeJ_2015	TRAVELRES48	0	124376	0	198816	994	0	38.3656	0	61.3278	0.306614
Bengtsson-PalmeJ_2015	TRAVELRES49	53	69242	0	191149	1049	0.0202682	26.4795	0	73.0991	0.401158
Bengtsson-PalmeJ_2015	TRAVELRES5	1	89945	0	121710	183	0.000472057	42.4591	0	57.454	0.0863864
Bengtsson-PalmeJ_2015	TRAVELRES50	370	119967	0	234563	846	0.104007	33.7227	0	65.9355	0.23781
Bengtsson-PalmeJ_2015	TRAVELRES51	0	106396	1	128189	659	0	45.2277	0.000425089	54.4917	0.280133
Bengtsson-PalmeJ_2015	TRAVELRES52	0	89160	0	63586	212	0	58.2905	0	41.5709	0.1386
Bengtsson-PalmeJ_2015	TRAVELRES53	0	130595	0	118076	579	0	52.3952	0	47.3725	0.232297
Bengtsson-PalmeJ_2015	TRAVELRES54	0	119195	0	114000	586	0	50.9858	0	48.7636	0.250662
Bengtsson-PalmeJ_2015	TRAVELRES55	111	136505	4	182536	773	0.0346952	42.6673	0.00125028	57.0552	0.241616
Bengtsson-PalmeJ_2015	TRAVELRES56	0	123577	0	139089	395	0	46.9766	0	52.8733	0.150155
Bengtsson-PalmeJ_2015	TRAVELRES57	0	80094	2	85434	663	0	48.1934	0.00120342	51.4065	0.398934
Bengtsson-PalmeJ_2015	TRAVELRES58	0	104804	0	105417	661	0	49.6979	0	49.9886	0.313445
Bengtsson-PalmeJ_2015	TRAVELRES59	0	110554	4	112656	288	0	49.4644	0.00178969	50.4049	0.128858
Bengtsson-PalmeJ_2015	TRAVELRES6	111	122283	0	183064	548	0.0362738	39.961	0	59.8237	0.179081
Bengtsson-PalmeJ_2015	TRAVELRES60	0	122562	12	166916	508	0	42.2631	0.00413796	57.5576	0.175174
Bengtsson-PalmeJ_2015	TRAVELRES61	0	127425	156	127284	199	0	49.958	0.0611611	49.9028	0.0780196
Bengtsson-PalmeJ_2015	TRAVELRES62	1912	123023	1	123871	222	0.767782	49.4011	0.00040156	49.7416	0.0891462
Bengtsson-PalmeJ_2015	TRAVELRES63	21	86815	0	155949	230	0.00864144	35.7241	0	64.1726	0.0946444
Bengtsson-PalmeJ_2015	TRAVELRES64	1	39584	0	60902	91	0.000994253	39.3565	0	60.552	0.090477
Bengtsson-PalmeJ_2015	TRAVELRES65	0	66175	0	71824	54	0	47.9345	0	52.0264	0.0391154
Bengtsson-PalmeJ_2015	TRAVELRES66	0	118817	0	174115	720	0	40.4618	0	59.293	0.245188
Bengtsson-PalmeJ_2015	TRAVELRES67	0	101427	6	109599	537	0	47.9404	0.00283595	51.803	0.253818
Bengtsson-PalmeJ_2015	TRAVELRES68	0	88043	0	109086	353	0	44.5828	0	55.2385	0.17875
Bengtsson-PalmeJ_2015	TRAVELRES69	515	100694	18	143650	747	0.20967	40.9952	0.00732827	58.4837	0.304123
Bengtsson-PalmeJ_2015	TRAVELRES7	0	125859	0	170473	697	0	42.3726	0	57.3927	0.234657
Bengtsson-PalmeJ_2015	TRAVELRES70	181	113262	1	165033	538	0.0648711	40.5935	0.000358404	59.1484	0.192821
Bengtsson-PalmeJ_2015	TRAVELRES8	0	130141	0	121355	423	0	51.6599	0	48.1722	0.167911
Bengtsson-PalmeJ_2015	TRAVELRES9	1803	109083	0	231530	754	0.525396	31.7869	0	67.468	0.219716
BritoIL_2016	M1.1.ST	1865	32815	0	188509	105	0.835222	14.6959	0	84.4219	0.0470232
BritoIL_2016	M1.10.ST	253	40706	0	93087	382	0.188205	30.2809	0	69.2467	0.284167
BritoIL_2016	M1.15.ST	2014	30252	0	189930	36	0.90626	13.6128	0	85.4647	0.0161993
BritoIL_2016	M1.16.ST	3239	52879	0	219806	166	1.17317	19.1528	0	79.6139	0.0601253
BritoIL_2016	M1.20.ST	116	28028	0	164936	85	0.0600523	14.5099	0	85.3861	0.0440038
BritoIL_2016	M1.22.ST	414	34712	0	139246	285	0.237036	19.8744	0	79.7254	0.163177
BritoIL_2016	M1.23.ST	0	43071	0	51931	123	0	45.2783	0	54.5924	0.129304
BritoIL_2016	M1.24.ST	1025	39609	1	130001	22	0.600616	23.2096	0.000585967	76.1763	0.0128913
BritoIL_2016	M1.25.ST	3	40803	0	80359	66	0.00247461	33.6572	0	66.2859	0.0544415
BritoIL_2016	M1.26.ST	682	29365	0	94770	68	0.546102	23.5136	0	75.8858	0.0544501
BritoIL_2016	M1.27.ST	54	39589	0	195756	76	0.0229324	16.8124	0	83.1324	0.0322752
BritoIL_2016	M1.29.ST	1251	22518	0	147552	19	0.730127	13.1423	0	86.1165	0.0110891
BritoIL_2016	M1.3.ST	295	31600	11	147405	112	0.164416	17.612	0.00613076	82.155	0.0624223
BritoIL_2016	M1.35.ST	1	36533	0	112575	318	0.000669223	24.4487	0	75.3378	0.212813
BritoIL_2016	M1.36.ST	0	28426	0	69091	0	0	29.1498	0	70.8502	0
BritoIL_2016	M1.37.ST	0	36411	0	91573	129	0	28.421	0	71.4783	0.100692
BritoIL_2016	M1.38.ST	0	38448	0	106261	14	0	26.5666	0	73.4237	0.00967365
BritoIL_2016	M1.4.ST	142	29417	0	95159	255	0.113625	23.5387	0	76.1436	0.204044
BritoIL_2016	M1.42.ST	0	20254	0	46575	22	0	30.2972	0	69.6699	0.032909
BritoIL_2016	M1.44.ST	1975	40487	0	152505	75	1.0126	20.7581	0	78.1909	0.0384533
BritoIL_2016	M1.48.ST	1720	47304	0	210304	246	0.662624	18.2237	0	81.0189	0.0947707
BritoIL_2016	M1.5.ST	362	26347	0	75035	26	0.355704	25.8888	0	73.73	0.0255478
BritoIL_2016	M1.52.ST	2	49642	0	133014	14	0.00109486	27.1755	0	72.8158	0.00766401
BritoIL_2016	M1.57.ST	13	38571	0	111018	7	0.00868932	25.7812	0	74.2054	0.00467886
BritoIL_2016	M1.59.ST	19	32534	0	173379	2	0.00922626	15.7983	0	84.1915	0.000971185
BritoIL_2016	M1.6.ST	0	64233	0	44426	0	0	59.1143	0	40.8857	0
BritoIL_2016	M1.61.ST	1556	42510	0	188905	16	0.667848	18.2457	0	81.0796	0.00686734
BritoIL_2016	M1.62.ST	8	46957	0	116956	2	0.00488034	28.6458	0	71.3481	0.00122009
BritoIL_2016	M1.63.ST	0	32630	0	60018	40	0	35.2041	0	64.7527	0.0431555
BritoIL_2016	M1.64.ST	965	51188	0	158879	161	0.456928	24.2375	0	75.2293	0.0762336
BritoIL_2016	M1.65.ST	31	33838	0	112818	14	0.0211314	23.066	0	76.9034	0.00954322
BritoIL_2016	M1.7.ST	781	45974	0	82112	3	0.606037	35.6747	0	63.7169	0.00232793
BritoIL_2016	M1.8.ST	0	75049	0	53441	4	0	58.4066	0	41.5903	0.00311299
BritoIL_2016	M2.11.ST	4	73627	0	85650	297	0.00250661	46.1386	0	53.6728	0.186116
BritoIL_2016	M2.3.ST	24	41502	1	150157	48	0.0125175	21.6458	0.000521561	78.3161	0.0250349
BritoIL_2016	M2.31.ST	0	44556	0	84189	164	0	34.5639	0	65.3089	0.127222
BritoIL_2016	M2.32.ST	13	30903	0	73283	363	0.0124328	29.5547	0	70.0857	0.347162
BritoIL_2016	M2.33.ST	0	28046	0	68361	14	0	29.087	0	70.8985	0.0145197
BritoIL_2016	M2.36.ST	486	28541	0	118710	77	0.328792	19.3087	0	80.3104	0.0520925
BritoIL_2016	M2.37.ST	678	46307	0	119436	160	0.407009	27.7985	0	71.6985	0.0960494
BritoIL_2016	M2.38.ST	775	47474	0	133879	475	0.424418	25.9985	0	73.317	0.260127
BritoIL_2016	M2.39.ST	448	31294	0	163782	168	0.228931	15.9915	0	83.6938	0.0858492
BritoIL_2016	M2.40.ST	0	53063	0	135248	113	0	28.1615	0	71.7785	0.0599711
BritoIL_2016	M2.41.ST	23	33110	0	58677	66	0.0250337	36.0377	0	63.8654	0.071836
BritoIL_2016	M2.44.ST	1981	43514	0	151380	138	1.00552	22.0869	0	76.8376	0.0700461
BritoIL_2016	M2.45.ST	53	43773	0	101307	15	0.0365145	30.1575	0	69.7957	0.0103343
BritoIL_2016	M2.46.ST	1851	41629	0	169954	31	0.867121	19.5016	0	79.6168	0.0145223
BritoIL_2016	M2.48.ST	32	20642	0	70610	29	0.0350443	22.6058	0	77.3274	0.0317589
BritoIL_2016	M2.49.ST	1411	44300	0	160397	3	0.684583	21.4933	0	77.8207	0.00145553
BritoIL_2016	M2.5.ST	3	34491	0	58306	109	0.00322897	37.1234	0	62.756	0.117319
BritoIL_2016	M2.50.ST	0	38554	0	118671	142	0	24.4994	0	75.4103	0.0902349
BritoIL_2016	M2.51.ST	12	40196	0	110129	55	0.00797915	26.7275	0	73.228	0.0365711
BritoIL_2016	M2.52.ST	0	41890	0	93196	82	0	30.9911	0	68.9483	0.0606652
BritoIL_2016	M2.56.ST	0	35449	0	37161	76	0	48.7701	0	51.1254	0.104559
BritoIL_2016	M2.57.ST	1816	98445	0	99506	158	0.908341	49.241	0	49.7717	0.0790296
BritoIL_2016	M2.58.ST	18	31438	0	95135	421	0.0141719	24.752	0	74.9024	0.331465
BritoIL_2016	M2.60.ST	3	20170	0	91463	11	0.00268704	18.0659	0	81.9216	0.00985248
BritoIL_2016	M2.63.ST	41	32071	0	72186	115	0.0392671	30.7155	0	69.1351	0.11014
BritoIL_2016	W1.1.ST	1824	41750	1	210912	91	0.71648	16.3997	0.000392807	82.8477	0.0357454
BritoIL_2016	W1.11.ST	716	38105	0	136898	412	0.406516	21.6345	0	77.7251	0.233917
BritoIL_2016	W1.13.ST	48	79996	0	91690	179	0.0279211	46.5328	0	53.3351	0.104122
BritoIL_2016	W1.14.ST	0	33197	0	61390	12	0	35.0923	0	64.895	0.0126851
BritoIL_2016	W1.15.ST	1	31175	0	45647	37	0.00130107	40.5608	0	59.3898	0.0481395
BritoIL_2016	W1.18.ST	1420	37284	0	112844	31	0.936805	24.5971	0	74.4457	0.0204514
BritoIL_2016	W1.2.ST	3172	33095	0	195564	32	1.36805	14.2735	0	84.3446	0.0138013
BritoIL_2016	W1.20.ST	0	50792	0	58020	176	0	46.6033	0	53.2352	0.161486
BritoIL_2016	W1.21.ST	0	20524	0	78180	1	0	20.7933	0	79.2057	0.00101312
BritoIL_2016	W1.22.ST	279	39571	1	174337	494	0.12996	18.4324	0.000465805	81.2071	0.230108
BritoIL_2016	W1.26.ST	94	37593	0	118869	114	0.0599987	23.995	0	75.8722	0.0727644
BritoIL_2016	W1.27.ST	121	54687	0	88473	38	0.084427	38.1575	0	61.7315	0.0265143
BritoIL_2016	W1.3.ST	26	23553	0	128695	90	0.0170644	15.4584	0	84.4655	0.0590691
BritoIL_2016	W1.31.ST	9	22977	0	120465	74	0.00627068	16.0091	0	83.9331	0.051559
BritoIL_2016	W1.33.ST	25	25614	1	137906	14	0.0152849	15.6603	0.000611396	84.3152	0.00855955
BritoIL_2016	W1.34.ST	0	40577	0	36618	285	0	52.3709	0	47.2612	0.367837
BritoIL_2016	W1.36.ST	24	24356	0	74553	11	0.0242561	24.6159	0	75.3487	0.0111174
BritoIL_2016	W1.37.ST	0	45254	0	106319	54	0	29.8456	0	70.1188	0.0356137
BritoIL_2016	W1.38.ST	0	30256	0	69359	737	0	30.1499	0	69.1157	0.734415
BritoIL_2016	W1.39.ST	1678	53845	0	144688	213	0.837225	26.8655	0	72.191	0.106275
BritoIL_2016	W1.4.ST	1542	45994	0	117738	42	0.932759	27.8219	0	71.22	0.0254059
BritoIL_2016	W1.40.ST	376	22101	0	64670	4	0.431435	25.3594	0	74.2045	0.00458974
BritoIL_2016	W1.41.ST	176	41837	0	147802	150	0.0926486	22.0235	0	77.8049	0.0789619
BritoIL_2016	W1.42.ST	7	38374	0	85537	728	0.0056159	30.7864	0	68.6239	0.584054
BritoIL_2016	W1.44.ST	198	37919	0	119436	188	0.125522	24.0388	0	75.7165	0.119183
BritoIL_2016	W1.5.ST	1613	46300	0	153876	24	0.799255	22.942	0	76.2468	0.0118922
BritoIL_2016	W1.51.ST	1	39108	0	72668	97	0.000893863	34.9572	0	64.9552	0.0867047
BritoIL_2016	W1.53.ST	215	30429	0	83686	28	0.188006	26.6085	0	73.179	0.0244845
BritoIL_2016	W1.54.ST	643	50811	0	93356	215	0.443372	35.036	0	64.3723	0.14825
BritoIL_2016	W1.55.ST	657	28811	0	112111	443	0.462604	20.2863	0	78.9392	0.311924
BritoIL_2016	W1.6.ST	0	69695	0	91823	250	0	43.0833	0	56.7622	0.154542
BritoIL_2016	W1.8.ST	0	32495	0	68335	95	0	32.1972	0	67.7087	0.0941293
BritoIL_2016	W1.9.ST	1543	36081	0	158295	122	0.78708	18.4048	0	80.7459	0.0622319
BritoIL_2016	W2.1.ST	0	39718	0	56860	377	0	40.9654	0	58.6458	0.38884
BritoIL_2016	W2.11.ST	225	34751	0	105067	976	0.159553	24.6428	0	74.5056	0.692105
BritoIL_2016	W2.13.ST	15	36088	0	82851	55	0.0126041	30.3238	0	69.6174	0.046215
BritoIL_2016	W2.15.ST	47	28367	0	119885	133	0.0316643	19.1111	0	80.7676	0.0896033
BritoIL_2016	W2.17.ST	6	34822	0	149275	9	0.00325889	18.9135	0	81.0784	0.00488833
BritoIL_2016	W2.19.ST	809	43669	0	161109	4	0.3935	21.2407	0	78.3638	0.00194561
BritoIL_2016	W2.21.ST	0	33462	0	50250	191	0	39.8818	0	59.8906	0.227644
BritoIL_2016	W2.23.ST	1316	61122	0	100654	550	0.804195	37.351	0	61.5087	0.3361
BritoIL_2016	W2.25.ST	0	62908	0	61701	126	0	50.4333	0	49.4657	0.101014
BritoIL_2016	W2.26.ST	0	49190	0	49308	115	0	49.8819	0	50.0015	0.116617
BritoIL_2016	W2.33.ST	70	34476	0	125361	119	0.0437429	21.544	0	78.3379	0.0743629
BritoIL_2016	W2.34.ST	485	47707	0	119665	20	0.288902	28.4178	0	71.2814	0.0119135
BritoIL_2016	W2.35.ST	1686	37121	0	179073	181	0.773178	17.0232	0	82.1206	0.0830043
BritoIL_2016	W2.36.ST	1	61351	0	81670	38	0.000699007	42.8848	0	57.0879	0.0265623
BritoIL_2016	W2.39.ST	801	34890	0	152947	399	0.423727	18.4567	0	80.9085	0.21107
BritoIL_2016	W2.4.ST	10	40922	0	69568	175	0.00903546	36.9749	0	62.8579	0.158121
BritoIL_2016	W2.40.ST	10	51113	0	101706	24	0.00654223	33.4393	0	66.5384	0.0157014
BritoIL_2016	W2.41.ST	0	52384	0	95139	13	0	35.5059	0	64.4853	0.00881141
BritoIL_2016	W2.42.ST	0	11983	2	22217	19	0	35.0165	0.00584436	64.9221	0.0555215
BritoIL_2016	W2.43.ST	30	83938	0	110351	288	0.0154157	43.1321	0	56.7045	0.147991
BritoIL_2016	W2.44.ST	0	60255	0	138283	9	0	30.348	0	69.6475	0.00453293
BritoIL_2016	W2.45.ST	5	42670	0	42441	380	0.00584823	49.9088	0	49.6409	0.444465
BritoIL_2016	W2.46.ST	21	41973	0	129836	29	0.0122193	24.4229	0	75.548	0.0168743
BritoIL_2016	W2.47.ST	0	38924	0	79946	838	0	32.5158	0	66.7842	0.700037
BritoIL_2016	W2.48.ST	0	26270	0	69901	187	0	27.2629	0	72.543	0.194068
BritoIL_2016	W2.49.ST	0	50381	0	39479	101	0	56.0032	0	43.8846	0.112271
BritoIL_2016	W2.5.ST	1090	35059	0	121500	16	0.691339	22.2364	0	77.0621	0.0101481
BritoIL_2016	W2.52.ST	0	28560	0	61215	62	0	31.7909	0	68.1401	0.0690139
BritoIL_2016	W2.53.ST	0	41653	0	61939	132	0	40.1575	0	59.7152	0.127261
BritoIL_2016	W2.54.ST	0	72574	0	108070	223	0	40.1256	0	59.7511	0.123295
BritoIL_2016	W2.56.ST	0	46313	0	47048	178	0	49.512	0	50.2977	0.190295
BritoIL_2016	W2.59.ST	394	31289	0	103929	62	0.290402	23.0619	0	76.602	0.0456978
BritoIL_2016	W2.6.ST	766	39619	0	131798	380	0.443896	22.9592	0	76.3767	0.220209
BritoIL_2016	W2.61.ST	1324	32284	0	216249	761	0.528294	12.8818	0	86.2863	0.303649
BritoIL_2016	W2.62.ST	2	36393	0	73435	1378	0.00179843	32.7252	0	66.0339	1.23912
BritoIL_2016	W2.63.ST	39	50096	0	69486	86	0.0325795	41.8488	0	58.0467	0.0718421
BritoIL_2016	W2.65.ST	47	41423	0	66492	249	0.0434337	38.2798	0	61.4466	0.230106
BritoIL_2016	W2.67.ST	1005	46586	0	138601	96	0.539487	25.0075	0	74.4015	0.0515331
BritoIL_2016	W2.68.ST	0	39708	0	85647	150	0	31.6386	0	68.2419	0.119517
BritoIL_2016	W2.69.ST	4	19688	0	90249	16	0.00363779	17.9052	0	82.0766	0.0145511
BritoIL_2016	W2.7.ST	38	24998	0	117769	263	0.0265608	17.4728	0	82.3168	0.183829
BritoIL_2016	W2.8.ST	2079	40229	0	122922	144	1.25715	24.3261	0	74.3297	0.0870754
BritoIL_2016	W2.9.ST	1803	44930	1	143245	386	0.947128	23.602	0.000525307	75.2476	0.202768
BritoIL_2016	W3.1.ST	0	21951	0	66245	12	0	24.8855	0	75.1009	0.0136042
BritoIL_2016	W3.16.ST	0	59678	0	59045	274	0	50.1508	0	49.6189	0.230258
BritoIL_2016	W3.17.ST	680	49946	0	102951	112	0.442452	32.4981	0	66.9866	0.0728744
BritoIL_2016	W3.18.ST	356	19517	0	138259	88	0.225003	12.3354	0	87.384	0.0556188
BritoIL_2016	W3.19.ST	0	29147	0	130443	4	0	18.2632	0	81.7343	0.00250636
BritoIL_2016	W3.20.ST	0	31805	0	89122	7	0	26.2995	0	73.6947	0.00578828
BritoIL_2016	W3.21.ST	0	38181	0	63568	598	0	37.3054	0	62.1103	0.584287
BritoIL_2016	W3.22.ST	1874	52283	1	235954	539	0.64476	17.9882	0.000344055	81.1812	0.185446
BritoIL_2016	W3.23.ST	224	38736	0	95762	140	0.166096	28.7227	0	71.0074	0.10381
BritoIL_2016	WL.1.ST	31	34784	0	76330	77	0.0278722	31.2744	0	68.6285	0.0692309
BritoIL_2016	WL.10.ST	0	47268	0	97387	137	0	32.6455	0	67.2599	0.0946185
BritoIL_2016	WL.11.ST	170	29340	1	63223	5	0.18331	31.6372	0.00107829	68.173	0.00539147
BritoIL_2016	WL.12.ST	0	54155	0	96433	79	0	35.9435	0	64.0041	0.0524335
BritoIL_2016	WL.13.ST	0	28212	0	89342	44	0	23.9902	0	75.9724	0.0374156
BritoIL_2016	WL.14.ST	1779	61595	0	130794	119	0.915656	31.7031	0	67.32	0.0612496
BritoIL_2016	WL.15.ST	0	44875	0	93548	284	0	32.3524	0	67.4429	0.204748
BritoIL_2016	WL.17.ST	1445	78348	0	110631	297	0.757651	41.0799	0	58.0067	0.155725
BritoIL_2016	WL.2.ST	37	41792	0	77904	11	0.0308993	34.9011	0	65.0588	0.00918626
BritoIL_2016	WL.20.ST	29	43735	0	91406	97	0.0214391	32.3324	0	67.5745	0.07171
BritoIL_2016	WL.25.ST	14	42235	1	99954	367	0.00981967	29.6238	0.000701405	70.1082	0.257416
BritoIL_2016	WL.26.ST	2	36730	0	56313	61	0.00214809	39.4497	0	60.4827	0.0655167
BritoIL_2016	WL.28.ST	0	12728	0	53894	64	0	19.0865	0	80.8176	0.0959722
BritoIL_2016	WL.3.ST	517	40003	0	94654	78	0.382249	29.5766	0	69.9834	0.0576701
BritoIL_2016	WL.30.ST	1	44798	0	93089	66	0.000724879	32.4731	0	67.4783	0.047842
BritoIL_2016	WL.32.ST	0	47480	0	97395	685	0	32.6189	0	66.9106	0.470596
BritoIL_2016	WL.33.ST	0	67465	0	52967	297	0	55.8814	0	43.8726	0.246006
BritoIL_2016	WL.34.ST	0	38889	0	74516	279	0	34.208	0	65.5466	0.245417
BritoIL_2016	WL.35.ST	300	33781	0	94025	22	0.234141	26.365	0	73.3836	0.0171703
BritoIL_2016	WL.36.ST	0	37227	1	56506	149	0	39.6525	0.00106516	60.1877	0.158708
BritoIL_2016	WL.37.ST	785	39823	0	136662	398	0.441835	22.4143	0	76.9199	0.224013
BritoIL_2016	WL.39.ST	0	29443	0	28522	156	0	50.6581	0	49.0735	0.268406
BritoIL_2016	WL.43.ST	980	42610	0	143106	149	0.524499	22.805	0	76.5908	0.0797452
BritoIL_2016	WL.44.ST	0	52162	0	138751	79	0	27.3111	0	72.6475	0.041363
BritoIL_2016	WL.45.ST	0	28998	0	24773	3	0	53.9257	0	46.0687	0.0055789
BritoIL_2016	WL.5.ST	11	31722	0	98129	38	0.00846805	24.4203	0	75.542	0.0292533
BritoIL_2016	WL.7.ST	5	48554	0	118228	248	0.00299338	29.0682	0	70.7804	0.148472
BritoIL_2016	WL.8.ST	0	54037	0	100759	46	0	34.8982	0	65.0721	0.0297077
BritoIL_2016	WL.9.ST	0	41588	0	60177	3	0	40.8655	0	59.1316	0.00294788
ChengpingW_2017	AS100raw	0	54279	0	28975	0	0	65.1969	0	34.8031	0
ChengpingW_2017	AS101raw	0	54366	0	49248	84	0	52.4272	0	47.4918	0.0810045
ChengpingW_2017	AS103raw	0	44003	0	25508	166	0	63.1528	0	36.6089	0.238242
ChengpingW_2017	AS104raw	0	8083	0	1135	0	0	87.6871	0	12.3129	0
ChengpingW_2017	AS105raw	0	83045	0	36348	192	0	69.4443	0	30.3951	0.160555
ChengpingW_2017	AS106raw	0	40320	0	44888	1	0	47.3189	0	52.6799	0.00117358
ChengpingW_2017	AS108raw	0	53448	0	33808	102	0	61.1827	0	38.7005	0.116761
ChengpingW_2017	AS109raw	0	40856	0	27185	13	0	60.0347	0	39.9462	0.0191025
ChengpingW_2017	AS10raw	0	51587	0	12634	86	0	80.2199	0	19.6464	0.133733
ChengpingW_2017	AS111raw	0	38629	0	7513	0	0	83.7177	0	16.2823	0
ChengpingW_2017	AS113raw	0	18481	0	4590	21	0	80.032	0	19.877	0.0909406
ChengpingW_2017	AS114raw	0	8506	0	2421	35	0	77.5953	0	22.0854	0.319285
ChengpingW_2017	AS115raw	0	41406	0	27977	0	0	59.6774	0	40.3226	0
ChengpingW_2017	AS116raw	0	60683	0	28985	91	0	67.6066	0	32.292	0.101383
ChengpingW_2017	AS117raw	0	39924	0	8585	6	0	82.2921	0	17.6956	0.0123673
ChengpingW_2017	AS119raw	0	66858	0	33429	0	0	66.6667	0	33.3333	0
ChengpingW_2017	AS11raw	0	21192	0	13227	19	0	61.5367	0	38.4082	0.0551716
ChengpingW_2017	AS120raw	0	59025	0	56821	114	0	50.9012	0	49.0005	0.0983098
ChengpingW_2017	AS121raw	0	64408	0	58942	41	0	52.1983	0	47.7685	0.0332277
ChengpingW_2017	AS122raw	0	46144	0	32787	5	0	58.4575	0	41.5362	0.00633425
ChengpingW_2017	AS123raw	0	55211	0	28998	1	0	65.5635	0	34.4353	0.00118751
ChengpingW_2017	AS126raw	0	46328	0	14843	3	0	75.7315	0	24.2636	0.00490404
ChengpingW_2017	AS127raw	0	57385	0	33213	80	0	63.2844	0	36.6274	0.0882243
ChengpingW_2017	AS128raw	0	74787	0	62791	4	0	54.3581	0	45.639	0.00290736
ChengpingW_2017	AS12raw	0	26709	0	27743	140	0	48.9248	0	50.8188	0.256448
ChengpingW_2017	AS130raw	0	55349	0	13949	96	0	79.7605	0	20.1012	0.13834
ChengpingW_2017	AS131raw	0	62605	0	40768	188	0	60.4523	0	39.3662	0.181536
ChengpingW_2017	AS132raw	0	75260	0	68626	63	0	52.2824	0	47.6738	0.0437655
ChengpingW_2017	AS133raw	0	50243	0	61950	327	0	44.6525	0	55.0569	0.290615
ChengpingW_2017	AS134raw	0	64455	0	42139	2	0	60.4666	0	39.5315	0.00187624
ChengpingW_2017	AS136raw	0	61059	1	34109	194	0	64.028	0.00104862	35.7675	0.203433
ChengpingW_2017	AS137raw	0	52207	0	43755	53	0	54.3738	0	45.571	0.0551997
ChengpingW_2017	AS138raw	0	52915	0	35922	0	0	59.5641	0	40.4359	0
ChengpingW_2017	AS15raw	0	90976	1	98143	70	0	48.0871	0.000528569	51.8754	0.0369998
ChengpingW_2017	AS17raw	0	81125	0	49379	146	0	62.0934	0	37.7949	0.111749
ChengpingW_2017	AS18raw	0	33619	0	16841	33	0	66.5815	0	33.3531	0.0653556
ChengpingW_2017	AS19raw	0	62348	0	55852	137	0	52.6868	0	47.1974	0.115771
ChengpingW_2017	AS20raw	0	68609	0	29156	63	0	70.1323	0	29.8033	0.0643987
ChengpingW_2017	AS21raw	0	67185	0	33816	167	0	66.4093	0	33.4256	0.165072
ChengpingW_2017	AS22raw	0	46219	0	24247	63	0	65.5319	0	34.3788	0.089325
ChengpingW_2017	AS24raw	0	40141	0	43485	75	0	47.9576	0	51.9528	0.0896047
ChengpingW_2017	AS25raw	0	83585	0	37414	3	0	69.0774	0	30.9202	0.0024793
ChengpingW_2017	AS26raw	0	58158	0	52800	262	0	52.291	0	47.4735	0.235569
ChengpingW_2017	AS28raw	0	57396	0	33361	0	0	63.2414	0	36.7586	0
ChengpingW_2017	AS29raw	0	60170	0	56451	40	0	51.5768	0	48.3889	0.0342874
ChengpingW_2017	AS2raw	0	65637	0	48020	78	0	57.7105	0	42.221	0.0685805
ChengpingW_2017	AS31raw	0	65114	0	28992	0	0	69.1922	0	30.8078	0
ChengpingW_2017	AS34raw	0	55255	0	28001	140	0	66.2562	0	33.576	0.167874
ChengpingW_2017	AS35raw	0	24660	0	14231	3	0	63.4031	0	36.5892	0.00771327
ChengpingW_2017	AS36raw	0	37801	0	21879	144	0	63.187	0	36.5723	0.240706
ChengpingW_2017	AS37raw	0	50302	0	27320	87	0	64.7312	0	35.1568	0.111956
ChengpingW_2017	AS38raw	0	50750	0	62913	48	0	44.6307	0	55.3271	0.0422123
ChengpingW_2017	AS3raw	0	49195	0	27277	203	0	64.1604	0	35.5748	0.264754
ChengpingW_2017	AS40raw	0	67676	0	75259	222	0	47.274	0	52.571	0.155074
ChengpingW_2017	AS41raw	0	50636	0	20467	0	0	71.215	0	28.785	0
ChengpingW_2017	AS42raw	0	113032	2	112785	2	0	50.0538	0.000885657	49.9444	0.000885657
ChengpingW_2017	AS43raw	0	66598	0	28904	188	0	69.5977	0	30.2059	0.196468
ChengpingW_2017	AS45raw	0	47990	0	33014	0	0	59.244	0	40.756	0
ChengpingW_2017	AS46raw	0	20743	0	24479	6	0	45.8632	0	54.1236	0.0132661
ChengpingW_2017	AS48raw	0	42413	0	33694	93	0	55.6601	0	44.2178	0.122047
ChengpingW_2017	AS49raw	0	60645	0	62908	122	0	49.0358	0	50.8656	0.0986456
ChengpingW_2017	AS4raw	0	32799	0	33400	135	0	49.4452	0	50.3513	0.203516
ChengpingW_2017	AS50raw	0	57999	0	39317	95	0	59.5405	0	40.362	0.0975249
ChengpingW_2017	AS51raw	0	1421	0	1882	36	0	42.5577	0	56.3642	1.07817
ChengpingW_2017	AS54raw	0	30600	0	27338	93	0	52.7304	0	47.1093	0.160259
ChengpingW_2017	AS56raw	0	52713	0	22506	88	0	69.9975	0	29.8857	0.116855
ChengpingW_2017	AS57raw	0	38109	0	26982	216	0	58.3536	0	41.3156	0.330746
ChengpingW_2017	AS58raw	0	69025	0	33504	263	0	67.1502	0	32.594	0.255856
ChengpingW_2017	AS5raw	0	37200	0	34988	124	0	51.4437	0	48.3848	0.171479
ChengpingW_2017	AS61raw	0	59181	0	50522	71	0	53.9117	0	46.0236	0.0646783
ChengpingW_2017	AS62raw	0	46285	0	22741	0	0	67.0544	0	32.9456	0
ChengpingW_2017	AS63raw	0	42232	0	38301	49	0	52.4087	0	47.5305	0.0608076
ChengpingW_2017	AS64raw	0	39877	0	12262	85	0	76.3576	0	23.4796	0.16276
ChengpingW_2017	AS65raw	0	58857	0	30908	110	0	65.4876	0	34.39	0.122392
ChengpingW_2017	AS66raw	0	25901	0	14556	0	0	64.0211	0	35.9789	0
ChengpingW_2017	AS67raw	1	67809	0	89995	257	0.000632663	42.9003	0	56.9365	0.162594
ChengpingW_2017	AS68raw	0	93598	0	75993	89	0	55.1615	0	44.7861	0.0524517
ChengpingW_2017	AS6raw	0	99553	1	48669	339	0	67.0111	0.00067312	32.7601	0.228188
ChengpingW_2017	AS71raw	0	50737	0	40199	81	0	55.7445	0	44.1665	0.0889944
ChengpingW_2017	AS73raw	0	66631	0	45498	91	0	59.3753	0	40.5436	0.0810907
ChengpingW_2017	AS74raw	0	45169	0	38225	3	0	54.1614	0	45.835	0.00359725
ChengpingW_2017	AS76raw	0	45747	0	25742	0	0	63.9917	0	36.0083	0
ChengpingW_2017	AS77raw	1	42151	0	45982	120	0.00113309	47.761	0	52.1019	0.135971
ChengpingW_2017	AS78raw	68	53696	0	78186	76	0.051505	40.6708	0	59.2202	0.0575644
ChengpingW_2017	AS79raw	0	61889	0	39853	95	0	60.7726	0	39.1341	0.0932863
ChengpingW_2017	AS80raw	0	51072	0	28862	3	0	63.8903	0	36.1059	0.00375296
ChengpingW_2017	AS81raw	0	50014	1	21929	2	0	69.516	0.00138993	30.4798	0.00277986
ChengpingW_2017	AS82raw	0	63154	0	20364	1	0	75.6163	0	24.3825	0.00119733
ChengpingW_2017	AS84raw	0	55499	0	31808	1	0	63.5669	0	36.4319	0.00114537
ChengpingW_2017	AS90raw	0	68016	0	47593	103	0	58.7804	0	41.1306	0.0890141
ChengpingW_2017	AS92raw	0	76588	0	54213	57	0	58.5276	0	41.4289	0.0435587
ChengpingW_2017	AS94raw	0	53702	0	13494	1	0	79.9173	0	20.0813	0.00148816
ChengpingW_2017	AS96raw	349	59666	0	85442	147	0.239691	40.9783	0	58.6811	0.100959
ChengpingW_2017	AS97raw	0	82218	0	77825	111	0	51.3368	0	48.5939	0.0693083
ChengpingW_2017	AS98raw	0	55812	0	47991	301	0	53.6118	0	46.0991	0.289134
ChengpingW_2017	AS99raw	0	68799	0	54558	264	0	55.6532	0	44.1333	0.213556
ChengpingW_2017	AS9raw	0	64146	0	70726	66	0	47.5374	0	52.4137	0.0489114
CosteaPI_2017	SID713A002-11-0-0	0	65295	0	74861	2	0	46.5867	0	53.4119	0.00142696
CosteaPI_2017	SID713A002-11-90-0	0	73841	0	93278	256	0	44.1171	0	55.7299	0.15295
CosteaPI_2017	SID713A004-11-0-0	1868	48062	1	125711	121	1.06279	27.3448	0.000568948	71.523	0.0688427
CosteaPI_2017	SID713A004-11-90-0	1870	55268	0	131187	119	0.992337	29.3286	0	69.6159	0.0631487
CosteaPI_2017	SID713A005-11-0-0	1777	58396	0	110273	150	1.04164	34.2306	0	64.6399	0.087927
CosteaPI_2017	SID713A005-11-90-0	1455	79206	0	101782	293	0.796231	43.3445	0	55.6989	0.160341
CosteaPI_2017	SID713A009-11-0-0	21	61635	0	109453	112	0.0122649	35.9973	0	63.925	0.0654125
CosteaPI_2017	SID713A009-11-90-0	1749	102902	0	142143	444	0.707416	41.6206	0	57.4924	0.179584
CosteaPI_2017	SID713A010-11-0-0	0	96532	0	100787	596	0	48.7745	0	50.9244	0.301139
CosteaPI_2017	SID713A010-11-90-0	0	83451	0	91434	238	0	47.6528	0	52.2113	0.135904
CosteaPI_2017	SID713A012-11-0-0	0	60318	2	50692	46	0	54.3122	0.00180086	45.6446	0.0414198
CosteaPI_2017	SID713A012-11-90-0	0	17271	0	1424	3	0	92.3682	0	7.61579	0.0160445
CosteaPI_2017	SID713A013-11-0-0	1727	39600	0	166027	173	0.832181	19.0819	0	80.0026	0.0833626
CosteaPI_2017	SID713A013-11-90-0	874	30681	0	108425	108	0.623894	21.9012	0	77.3978	0.0770944
CosteaPI_2017	SID713A014-11-0-0	3	30628	0	86449	181	0.0025584	26.1195	0	73.7236	0.154357
CosteaPI_2017	SID713A014-11-90-0	1776	53219	0	141130	125	0.904968	27.118	0	71.9134	0.0636943
CosteaPI_2017	SID713A015-11-0-0	0	19207	0	9588	28	0	66.6378	0	33.2651	0.0971446
CosteaPI_2017	SID713A015-11-90-0	0	69320	0	51175	74	0	57.494	0	42.4446	0.0613756
CosteaPI_2017	SID713A021-11-0-0	0	31151	0	58622	218	0	34.6157	0	65.1421	0.242246
CosteaPI_2017	SID713A021-11-90-0	506	44142	0	95666	388	0.359625	31.3727	0	67.9919	0.27576
CosteaPI_2017	SID713A023-11-0-0	23	38123	0	107815	202	0.0157359	26.0825	0	73.7635	0.138202
CosteaPI_2017	SID713A023-11-90-0	343	44158	0	148505	106	0.177617	22.8665	0	76.901	0.0548904
CosteaPI_2017	SID713A026-11-0-0	0	91363	1	113846	202	0	44.4779	0.000486826	55.4232	0.0983389
CosteaPI_2017	SID713A026-11-90-0	0	71372	0	77760	263	0	47.774	0	52.0499	0.176043
CosteaPI_2017	SID713A028-11-0-0	487	45112	0	135027	222	0.269287	24.9447	0	74.6633	0.122755
CosteaPI_2017	SID713A028-11-90-0	350	38912	0	127680	297	0.209281	23.2673	0	76.3458	0.17759
CosteaPI_2017	SID713A029-11-0-0	1	56244	0	90569	84	0.000680744	38.2878	0	61.6543	0.0571825
CosteaPI_2017	SID713A029-11-90-0	0	37428	0	70795	64	0	34.5637	0	65.3772	0.0591022
CosteaPI_2017	SID713A030-11-0-0	0	88150	0	59748	268	0	59.4941	0	40.325	0.180878
CosteaPI_2017	SID713A030-11-90-0	0	77224	0	44177	248	0	63.481	0	36.3151	0.203865
CosteaPI_2017	SID713A033-11-0-0	0	5900	0	13347	4	0	30.6478	0	69.3315	0.0207781
CosteaPI_2017	SID713A033-11-90-0	0	36336	0	59494	199	0	37.8386	0	61.9542	0.207229
CosteaPI_2017	SID713A037-11-0-0	0	82191	11	85971	187	0	48.8186	0.00653362	51.0638	0.111072
CosteaPI_2017	SID713A037-11-90-0	0	62755	0	54234	688	0	53.3282	0	46.0872	0.584651
CosteaPI_2017	SID713A038-11-0-0	0	14566	0	41047	33	0	26.1762	0	73.7645	0.0593035
CosteaPI_2017	SID713A038-11-90-0	24	29407	0	128740	299	0.0151448	18.5568	0	81.2394	0.188679
CosteaPI_2017	SID713A039-11-0-0	0	78292	0	109976	267	0	41.5265	0	58.3319	0.141618
CosteaPI_2017	SID713A039-11-90-0	0	69086	1	107668	298	0	39.02	0.000564803	60.8112	0.168311
CosteaPI_2017	SID713A040-11-0-0	1173	69195	0	103457	1197	0.670201	39.535	0	59.1109	0.683914
CosteaPI_2017	SID713A040-11-90-0	0	33229	0	122017	111	0	21.3888	0	78.5398	0.0714483
CosteaPI_2017	SID713A045-11-0-0	0	65295	0	62568	246	0	50.9683	0	48.8397	0.192024
CosteaPI_2017	SID713A045-11-90-0	28	56326	2	99326	372	0.0179425	36.0939	0.00128161	63.6485	0.238379
CosteaPI_2017	SID713A046-11-0-0	0	80200	0	91565	34	0	46.6825	0	53.2977	0.0197906
CosteaPI_2017	SID713A046-11-90-0	0	43095	0	37772	16	0	53.2807	0	46.6996	0.0197817
CosteaPI_2017	SID713A049-11-0-0	0	45241	1	75784	274	0	37.2968	0.000824402	62.4765	0.225886
CosteaPI_2017	SID713A049-11-90-0	0	37096	0	60660	373	0	37.8033	0	61.8166	0.380112
CosteaPI_2017	SID713A051-11-0-0	1991	89522	2	129967	424	0.897227	40.3423	0.000901283	58.5685	0.191072
CosteaPI_2017	SID713A051-11-90-0	367	65142	0	95325	298	0.227764	40.4277	0	59.1596	0.184942
CosteaPI_2017	SID713A052-11-0-0	364	55631	0	125859	89	0.200063	30.5761	0	69.175	0.0489164
CosteaPI_2017	SID713A052-11-90-0	1104	65656	0	128680	153	0.564437	33.5677	0	65.7897	0.0782237
CosteaPI_2017	SID713A053-11-0-0	283	40903	1	155742	27	0.143687	20.7676	0.000507728	79.0745	0.0137086
CosteaPI_2017	SID713A053-11-90-0	23	42292	0	128252	10	0.0134836	24.7935	0	75.1872	0.00586246
CosteaPI_2017	SID713A055-11-0-0	3	43881	0	120658	299	0.00181994	26.6202	0	73.1966	0.181387
CosteaPI_2017	SID713A055-11-90-0	272	55891	0	118370	345	0.155537	31.96	0	67.6872	0.19728
CosteaPI_2017	SID713A056-11-0-0	560	39103	0	140035	107	0.311449	21.7474	0	77.8816	0.0595089
CosteaPI_2017	SID713A056-11-90-0	1884	31240	0	132736	353	1.13349	18.7952	0	79.859	0.212378
CosteaPI_2017	SID713A057-11-0-0	407	79537	0	105466	345	0.219106	42.8182	0	56.7769	0.185729
CosteaPI_2017	SID713A057-11-90-0	4	55289	0	83457	332	0.002876	39.7528	0	60.0056	0.238708
CosteaPI_2017	SID713A058-11-0-0	0	27756	0	63190	89	0	30.4894	0	69.4129	0.0977646
CosteaPI_2017	SID713A058-11-90-0	0	38077	0	117294	47	0	24.4997	0	75.47	0.030241
CosteaPI_2017	SID713A062-11-0-0	1165	62109	0	96972	273	0.725771	38.6926	0	60.4115	0.170073
CosteaPI_2017	SID713A062-11-90-0	0	71382	0	90810	304	0	43.9285	0	55.8845	0.187082
CosteaPI_2017	SID713A063-11-0-0	730	84654	0	127940	297	0.341727	39.6281	0	59.8911	0.139031
CosteaPI_2017	SID713A063-11-90-0	0	73897	0	141558	376	0	34.2384	0	65.5874	0.17421
CosteaPI_2017	SID713A066-11-0-0	0	50783	0	88442	256	0	36.4085	0	63.4079	0.183538
CosteaPI_2017	SID713A066-11-90-0	0	37244	0	59162	177	0	38.5617	0	61.2551	0.183262
CosteaPI_2017	SID713A068-11-0-0	0	87930	0	53624	142	0	62.0554	0	37.8444	0.100215
CosteaPI_2017	SID713A068-11-90-0	0	34246	0	25201	139	0	57.4732	0	42.2935	0.233276
CosteaPI_2017	SID713A073-11-0-0	0	22696	0	67352	151	0	25.1621	0	74.6705	0.167408
CosteaPI_2017	SID713A073-11-90-0	0	17303	0	58862	50	0	22.7029	0	77.2315	0.0656039
CosteaPI_2017	SID713A074-11-0-0	0	63716	0	109149	286	0	36.7979	0	63.0369	0.165174
CosteaPI_2017	SID713A074-11-90-0	6	51735	0	102062	120	0.00389805	33.611	0	66.3072	0.0779611
CosteaPI_2017	SID713A076-11-0-0	29	53608	0	80876	102	0.0215429	39.8232	0	60.0795	0.0757716
CosteaPI_2017	SID713A076-11-90-0	700	39747	1	125966	308	0.419861	23.8403	0.000599801	75.5545	0.184739
CosteaPI_2017	SID713A077-11-0-0	0	55749	0	80968	95	0	40.7486	0	59.1819	0.0694384
CosteaPI_2017	SID713A077-11-90-0	0	43135	0	37109	103	0	53.6859	0	46.1859	0.128194
CosteaPI_2017	SID713A078-11-0-0	5	34745	0	89076	15	0.00403744	28.0561	0	71.9277	0.0121123
CosteaPI_2017	SID713A078-11-90-0	438	28571	0	72432	256	0.430691	28.0942	0	71.2233	0.251728
CosteaPI_2017	SID713A081-11-0-0	0	39524	0	126277	102	0	23.8236	0	76.115	0.0614817
CosteaPI_2017	SID713A081-11-90-0	0	34806	0	121814	3	0	22.2228	0	77.7753	0.00191543
CosteaPI_2017	SID713A084-11-0-0	397	27518	0	129956	20	0.251439	17.4285	0	82.3074	0.012667
CosteaPI_2017	SID713A084-11-90-0	1462	21510	0	127277	4	0.973025	14.3159	0	84.7085	0.00266218
CosteaPI_2017	SID713A087-11-0-0	20	19468	0	129177	127	0.0134416	13.084	0	86.8172	0.0853541
CosteaPI_2017	SID713A087-11-90-0	722	37055	0	127363	19	0.437154	22.436	0	77.1154	0.0115041
CosteaPI_2017	SID713A088-11-0-0	0	74915	0	66341	173	0	52.97	0	46.9076	0.122323
CosteaPI_2017	SID713A088-11-90-0	0	86792	0	71852	227	0	54.6305	0	45.2266	0.142883
CosteaPI_2017	SID713A089-11-0-0	423	56839	0	101399	368	0.265989	35.7413	0	63.7613	0.231404
CosteaPI_2017	SID713A089-11-90-0	0	72336	0	111694	248	0	39.2537	0	60.6117	0.134579
CosteaPI_2017	SID713B002-11-0-0	0	27100	0	71315	97	0	27.5093	0	72.3922	0.0984652
CosteaPI_2017	SID713B002-11-90-0	0	32323	0	117553	63	0	21.5574	0	78.4005	0.0420171
CosteaPI_2017	SID713B003-11-0-0	86	30752	3	57623	83	0.0971236	34.7296	0.00338803	65.0762	0.0937355
CosteaPI_2017	SID713B003-11-90-0	1582	61923	4	117311	84	0.874497	34.2298	0.00221112	64.8471	0.0464335
CosteaPI_2017	SID713B004-11-0-0	0	38173	0	66778	124	0	36.3293	0	63.5527	0.118011
CosteaPI_2017	SID713B004-11-90-0	111	74731	0	128667	684	0.0543603	36.5982	0	63.0124	0.334977
CosteaPI_2017	SID713B005-11-0-0	0	39616	0	65982	138	0	37.4669	0	62.4026	0.130514
CosteaPI_2017	SID713B005-11-90-0	1409	33210	0	123417	28	0.891411	21.0105	0	78.0804	0.0177143
CosteaPI_2017	SID713B007-11-0-0	0	45198	0	116822	140	0	27.8725	0	72.0412	0.0863345
CosteaPI_2017	SID713B007-11-90-0	0	30801	0	63322	88	0	32.6936	0	67.213	0.0934074
CosteaPI_2017	SID713B012-11-0-0	0	50941	2	114992	244	0	30.6543	0.00120352	69.1977	0.14683
CosteaPI_2017	SID713B012-11-90-0	0	19106	0	59956	0	0	24.1658	0	75.8342	0
CosteaPI_2017	SID713B014-11-0-0	81	54851	1	149711	99	0.0395618	26.7902	0.000488417	73.1214	0.0483533
CosteaPI_2017	SID713B014-11-90-0	25	51287	0	125029	124	0.0141671	29.0636	0	70.852	0.0702689
CosteaPI_2017	SID713B015-11-0-0	0	21926	0	23351	16	0	48.4092	0	51.5554	0.0353255
CosteaPI_2017	SID713B015-11-90-0	0	64256	0	51200	167	0	55.5737	0	44.2818	0.144435
CosteaPI_2017	SID713B016-11-0-0	1	23229	0	66113	82	0.00111826	25.976	0	73.9312	0.091697
CosteaPI_2017	SID713B016-11-90-0	1453	45673	4	142891	143	0.764077	24.0177	0.00210345	75.1409	0.0751982
CosteaPI_2017	SID713B020-11-0-0	0	75755	0	78692	147	0	49.0025	0	50.9024	0.0950878
CosteaPI_2017	SID713B020-11-90-0	0	47606	0	79551	61	0	37.4208	0	62.5312	0.0479492
CosteaPI_2017	SID713B025-11-0-0	0	66506	0	42499	135	0	60.9364	0	38.9399	0.123694
CosteaPI_2017	SID713B025-11-90-0	0	75065	0	29157	58	0	71.9841	0	27.9603	0.0556195
CosteaPI_2017	SID713B026-11-0-0	0	63335	0	50705	83	0	55.4971	0	44.4301	0.0727285
CosteaPI_2017	SID713B026-11-90-0	0	81875	0	61554	177	0	57.0136	0	42.8631	0.123254
CosteaPI_2017	SID713B029-11-0-0	0	78868	0	78527	196	0	50.046	0	49.8296	0.124373
CosteaPI_2017	SID713B029-11-90-0	0	69144	0	51834	339	0	56.9945	0	42.7261	0.279433
CosteaPI_2017	SID713B030-11-0-0	0	28536	0	37265	9	0	43.3612	0	56.6251	0.0136757
CosteaPI_2017	SID713B030-11-90-0	0	16318	0	33112	91	0	32.9517	0	66.8646	0.18376
CosteaPI_2017	SID713B032-11-0-0	0	69186	0	135563	43	0	33.7835	0	66.1955	0.0209969
CosteaPI_2017	SID713B032-11-90-0	0	79825	0	164380	138	0	32.6692	0	67.2743	0.056478
CosteaPI_2017	SID713B033-11-0-0	1005	70371	1	145809	392	0.461903	32.3429	0.000459605	67.0146	0.180165
CosteaPI_2017	SID713B033-11-90-0	4	28252	0	66435	32	0.00422284	29.8259	0	70.1361	0.0337827
CosteaPI_2017	SID713B035-11-0-0	0	53180	0	82955	319	0	38.9728	0	60.7934	0.233778
CosteaPI_2017	SID713B035-11-90-0	0	107713	0	105774	193	0	50.4086	0	49.5011	0.090322
CosteaPI_2017	SID713B037-11-0-0	0	32610	0	67919	9	0	32.4355	0	67.5556	0.00895184
CosteaPI_2017	SID713B037-11-90-0	0	37246	0	84570	123	0	30.5448	0	69.3543	0.10087
CosteaPI_2017	SID713B040-11-0-0	570	51753	0	128834	187	0.31432	28.5386	0	71.044	0.103119
CosteaPI_2017	SID713B040-11-90-0	1564	52842	1	199531	315	0.615135	20.7832	0.000393309	78.4773	0.123892
CosteaPI_2017	SID713B041-11-0-0	0	58304	3	139159	176	0	29.4998	0.0015179	70.4096	0.0890499
CosteaPI_2017	SID713B041-11-90-0	0	26354	0	45145	58	0	36.8294	0	63.0896	0.0810543
CosteaPI_2017	SID713B042-11-0-0	0	25352	0	89651	16	0	22.0416	0	77.9445	0.0139107
CosteaPI_2017	SID713B042-11-90-0	0	27051	2	75785	43	0	26.2935	0.00194399	73.6628	0.0417959
CosteaPI_2017	SID713B043-11-0-0	0	21344	0	68161	110	0	23.8174	0	76.0598	0.122747
CosteaPI_2017	SID713B043-11-90-0	0	32796	0	73630	125	0	30.7796	0	69.1031	0.117315
CosteaPI_2017	SID713B044-11-0-0	17	31854	0	99540	112	0.0129255	24.2193	0	75.6826	0.0851562
CosteaPI_2017	SID713B044-11-90-0	181	38733	0	118229	213	0.115026	24.6149	0	75.1347	0.135362
CosteaPI_2017	SID713B046-11-0-0	1282	46541	0	129974	339	0.719675	26.1267	0	72.9634	0.190304
CosteaPI_2017	SID713B046-11-90-0	610	27214	0	106588	79	0.453562	20.2348	0	79.2529	0.05874
CosteaPI_2017	SID713B049-11-0-0	45	25825	0	77225	2	0.0436482	25.0492	0	74.9052	0.00193992
CosteaPI_2017	SID713B049-11-90-0	0	21012	0	67423	58	0	23.7443	0	76.1902	0.0655419
CosteaPI_2017	SID713B051-11-0-0	1831	70955	1	118897	127	0.954586	36.9921	0.000521347	61.9865	0.066211
CosteaPI_2017	SID713B051-11-90-0	1407	62087	0	100335	134	0.85812	37.8665	0	61.1937	0.0817258
CosteaPI_2017	SID713B052-11-0-0	0	61128	0	92771	215	0	39.6641	0	60.1963	0.139507
CosteaPI_2017	SID713B052-11-90-0	0	92814	0	88407	271	0	51.1394	0	48.7112	0.149318
CosteaPI_2017	SID713B053-11-0-0	0	56806	0	37860	43	0	59.9795	0	39.9751	0.0454022
CosteaPI_2017	SID713B053-11-90-0	0	93723	0	129169	105	0	42.0288	0	57.9241	0.0470858
CosteaPI_2017	SID713B055-11-0-0	1442	93483	0	155007	609	0.575555	37.3125	0	61.8689	0.243074
CosteaPI_2017	SID713B055-11-90-0	9	54406	0	84677	714	0.00643749	38.9154	0	60.5675	0.510708
CosteaPI_2017	SID713B056-11-0-0	19	61912	10	70190	301	0.014347	46.75	0.00755105	53.0008	0.227286
CosteaPI_2017	SID713B056-11-90-0	6	20589	0	68447	48	0.00673476	23.1103	0	76.829	0.0538781
CosteaPI_2017	SID713B057-11-0-0	4	51762	0	74951	192	0.00315186	40.7867	0	59.0589	0.15129
CosteaPI_2017	SID713B057-11-90-0	0	18822	0	17048	140	0	52.2688	0	47.3424	0.388781
CosteaPI_2017	SID713B058-11-0-0	145	39414	0	87316	132	0.114167	31.0329	0	68.749	0.103931
CosteaPI_2017	SID713B058-11-90-0	107	26055	1	91753	26	0.0907226	22.0914	0.000847874	77.795	0.0220447
CosteaPI_2017	SID713B061-11-0-0	0	26932	0	57444	33	0	31.9066	0	68.0544	0.0390954
CosteaPI_2017	SID713B061-11-90-0	0	34814	0	100893	40	0	25.6462	0	74.3243	0.0294666
CosteaPI_2017	SID713B063-11-0-0	8	36217	0	119656	123	0.00512807	23.2154	0	76.7006	0.0788441
CosteaPI_2017	SID713B063-11-90-0	30	25489	0	88885	172	0.0261835	22.2464	0	77.5773	0.150119
CosteaPI_2017	SID713B064-11-0-0	0	82601	0	68829	264	0	54.4524	0	45.3736	0.174035
CosteaPI_2017	SID713B064-11-90-0	0	65010	0	51666	393	0	55.5314	0	44.1329	0.335699
CosteaPI_2017	SID713B065-11-0-0	4	29606	0	80905	145	0.00361468	26.754	0	73.1113	0.131032
CosteaPI_2017	SID713B065-11-90-0	2	28190	0	66177	24	0.0021188	29.8645	0	70.108	0.0254256
CosteaPI_2017	SID713B066-11-0-0	13	32914	0	112750	59	0.00892024	22.5847	0	77.3659	0.0404842
CosteaPI_2017	SID713B066-11-90-0	1228	43596	0	147953	130	0.636576	22.5995	0	76.6965	0.06739
CosteaPI_2017	SID713B069-11-0-0	9	79369	3	99234	229	0.00503232	44.3789	0.00167744	55.4863	0.128045
CosteaPI_2017	SID713B069-11-90-0	33	73555	0	98737	303	0.0191162	42.609	0	57.1964	0.175522
CosteaPI_2017	SID713B072-11-0-0	305	48045	0	181175	100	0.132825	20.9232	0	78.9004	0.0435493
CosteaPI_2017	SID713B072-11-90-0	1541	46692	0	153662	281	0.762207	23.0947	0	76.0041	0.138988
CosteaPI_2017	SID713B073-11-0-0	0	59950	0	65266	30	0	47.8658	0	52.1102	0.0239529
CosteaPI_2017	SID713B073-11-90-0	0	71443	0	88466	95	0	44.6508	0	55.2899	0.0593735
CosteaPI_2017	SID713B074-11-0-0	0	70507	0	84891	363	0	45.2661	0	54.5008	0.233049
CosteaPI_2017	SID713B074-11-90-0	0	76463	0	69701	330	0	52.1953	0	47.5794	0.225265
CosteaPI_2017	SID713B076-11-0-0	0	63538	0	93429	204	0	40.426	0	59.4442	0.129795
CosteaPI_2017	SID713B076-11-90-0	0	37662	0	41588	90	0	47.4691	0	52.4174	0.113436
CosteaPI_2017	alien-11-877-0	0	50011	0	18778	193	0	72.4986	0	27.2216	0.279783
CosteaPI_2017	alien-11-881-0	0	51062	0	17452	54	0	74.4691	0	25.4521	0.0787539
CosteaPI_2017	alien-11-883-0	0	61394	2	29717	140	0	67.2789	0.00219171	32.5655	0.15342
CosteaPI_2017	alien-11-895-0	0	64559	0	62066	118	0	50.9369	0	48.97	0.0931018
CosteaPI_2017	alien-11-898-0	0	47886	0	60072	212	0	44.2692	0	55.5348	0.195988
CosteaPI_2017	alien-11-902-0	0	53886	2	51300	219	0	51.1218	0.00189741	48.6685	0.207766
CosteaPI_2017	alien-11-904-0	0	64436	0	57687	224	0	52.6666	0	47.1503	0.183086
CosteaPI_2017	alien-11-918-0	0	63873	1	52009	258	0	54.9961	0.000861022	44.7809	0.222144
CosteaPI_2017	alien2-11-0-0	0	77939	1	119937	100	0	39.3677	0.000505109	60.5813	0.0505109
CosteaPI_2017	alien3-11-0-0	0	73395	0	53837	88	0	57.6461	0	42.2848	0.0691172
CosteaPI_2017	alien4-11-0-0	0	69770	0	81734	221	0	45.9845	0	53.8698	0.145658
CosteaPI_2017	bugkiller-11-0-0	0	48820	0	24781	89	0	66.2505	0	33.6287	0.120776
CosteaPI_2017	bugkiller-11-2-0	0	41186	0	28615	102	0	58.9188	0	40.9353	0.145916
CosteaPI_2017	bugkiller-11-392-1	0	46520	0	32160	181	0	58.9899	0	40.7806	0.229518
CosteaPI_2017	bugkiller-11-392-2	0	59844	0	34034	199	0	63.6117	0	36.1767	0.211529
CosteaPI_2017	bugkiller-11-392-3	0	22468	0	14390	114	0	60.7703	0	38.9213	0.308341
CosteaPI_2017	bugkiller-11-60-0	0	41681	0	19981	100	0	67.4865	0	32.3516	0.161912
CosteaPI_2017	bugkiller-11-600-0	0	46715	0	18660	202	0	71.2369	0	28.4551	0.308035
CosteaPI_2017	bugkiller-11-7-0	0	62952	0	36777	201	0	62.9961	0	36.8028	0.201141
CosteaPI_2017	bugkiller-11-773-0	0	78545	0	43495	196	0	64.2568	0	35.5828	0.160346
CosteaPI_2017	bugkiller-11-918-0	0	64182	0	33467	206	0	65.5889	0	34.2006	0.210516
CosteaPI_2017	daisy-11-0-0	0	81116	0	55545	184	0	59.2758	0	40.5897	0.134459
CosteaPI_2017	daisy-11-2-0	0	73072	0	44388	250	0	62.078	0	37.7096	0.212386
CosteaPI_2017	daisy-11-386-0	0	74568	0	29724	11	0	71.4917	0	28.4977	0.0105462
CosteaPI_2017	daisy-11-388-0	0	95905	0	40993	198	0	69.9546	0	29.9009	0.144424
CosteaPI_2017	daisy-11-389-0	0	72814	0	30567	231	0	70.2756	0	29.5014	0.222947
CosteaPI_2017	daisy-11-390-0	0	86211	0	43706	281	0	66.2153	0	33.5689	0.215825
CosteaPI_2017	daisy-11-392-0	0	83521	0	43772	329	0	65.444	0	34.2982	0.257793
CosteaPI_2017	daisy-11-403-0	0	59989	0	37724	150	0	61.299	0	38.5478	0.153275
CosteaPI_2017	daisy-11-60-0	0	81274	6	46246	105	0	63.6789	0.00470105	36.2341	0.0822684
CosteaPI_2017	daisy-11-7-0	0	60163	0	46247	209	0	56.428	0	43.3759	0.196025
CosteaPI_2017	donald1-11-0-0	0	87612	0	92751	381	0	48.473	0	51.3162	0.210795
CosteaPI_2017	donald1-11-30-0	0	82805	0	59529	134	0	58.1218	0	41.7841	0.0940562
CosteaPI_2017	donald1-11-7-0	0	57443	0	75887	381	0	42.9606	0	56.7545	0.284943
CosteaPI_2017	donald2-11-0-0	0	52923	0	62423	180	0	45.8105	0	54.0337	0.155809
CosteaPI_2017	donald2-11-30-0	0	60906	3	72533	332	0	45.529	0.00224259	54.2206	0.24818
CosteaPI_2017	donald2-11-7-0	0	47408	0	58181	150	0	44.8349	0	55.0232	0.141859
CosteaPI_2017	donald3-11-0-0	0	77836	1	62226	347	0	55.4348	0.0007122	44.3174	0.247133
CosteaPI_2017	donald3-11-30-0	0	75931	0	50844	155	0	59.8212	0	40.0567	0.122115
CosteaPI_2017	donald3-11-7-0	0	78329	1	65503	566	0	54.2448	0.000692526	45.3625	0.391969
CosteaPI_2017	donald4-11-0-0	0	79619	0	66861	271	0	54.2545	0	45.5608	0.184667
CosteaPI_2017	donald4-11-30-0	0	48268	0	24137	208	0	66.4729	0	33.2406	0.28645
CosteaPI_2017	donald4-11-7-0	0	82743	0	43384	293	0	65.4509	0	34.3174	0.231767
CosteaPI_2017	donald5-11-0-0	0	36606	1	20769	183	0	63.5974	0.00173735	36.083	0.317935
CosteaPI_2017	donald5-11-30-0	0	107858	0	65110	312	0	62.2449	0	37.575	0.180055
CosteaPI_2017	donald5-11-7-0	0	85102	0	81738	281	0	50.9224	0	48.9095	0.168142
CosteaPI_2017	halbarad-11-0-0	5	72658	0	64210	64	0.00365131	53.0594	0	46.8902	0.0467368
CosteaPI_2017	halbarad-11-2-0	0	51159	0	46459	27	0	52.3929	0	47.5795	0.0276512
CosteaPI_2017	halbarad-11-392-0	1878	83295	0	55683	92	1.33241	59.0963	0	39.5061	0.0652723
CosteaPI_2017	halbarad-11-7-0	0	65870	0	76879	102	0	46.111	0	53.8176	0.0714031
CosteaPI_2017	halbarad-11-773-0	0	82121	0	81816	89	0	50.0658	0	49.8799	0.0542597
CosteaPI_2017	mickey1-11-0-0	1242	48456	0	106181	497	0.79424	30.9869	0	67.9011	0.317824
CosteaPI_2017	mickey1-11-30-0	947	46163	0	96867	486	0.655531	31.9549	0	67.0532	0.336418
CosteaPI_2017	mickey1-11-7-0	550	43680	0	94164	522	0.395923	31.4435	0	67.7848	0.375767
CosteaPI_2017	mickey2-11-0-0	3914	63291	0	95981	300	2.39409	38.7134	0	58.709	0.183502
CosteaPI_2017	mickey2-11-30-0	3389	58645	0	85549	336	2.29112	39.6467	0	57.835	0.227151
CosteaPI_2017	mickey2-11-7-0	4001	83558	0	95489	548	2.17924	45.5119	0	52.0104	0.298481
CosteaPI_2017	mickey3-11-0-0	0	15193	0	8469	118	0	63.8898	0	35.614	0.496215
CosteaPI_2017	mickey3-11-30-0	0	75624	0	67940	436	0	52.5167	0	47.1806	0.302778
CosteaPI_2017	mickey3-11-7-0	0	60871	0	45936	254	0	56.8564	0	42.9064	0.237248
CosteaPI_2017	mickey4-11-0-0	0	86293	0	76001	459	0	53.0208	0	46.6971	0.282022
CosteaPI_2017	mickey4-11-30-0	0	67323	0	38212	292	0	63.6161	0	36.108	0.275922
CosteaPI_2017	mickey4-11-7-0	0	83418	0	75782	405	0	52.2653	0	47.481	0.253751
CosteaPI_2017	mickey5-11-0-0	0	62752	15	37870	93	0	62.2972	0.0148913	37.5956	0.092326
CosteaPI_2017	mickey5-11-30-0	0	74204	0	58888	608	0	55.5004	0	44.0449	0.454749
CosteaPI_2017	mickey5-11-7-0	0	44817	1	22722	119	0	66.2395	0.001478	33.5831	0.175882
CosteaPI_2017	peacemaker-11-0-0	0	82928	31	79201	180	0	51.0829	0.0190957	48.7871	0.110878
CosteaPI_2017	peacemaker-11-2-0	0	96261	0	82447	208	0	53.8023	0	46.0814	0.116256
CosteaPI_2017	peacemaker-11-392-1	0	56747	0	45687	173	0	55.3052	0	44.5262	0.168604
CosteaPI_2017	peacemaker-11-392-2	0	27005	0	20579	106	0	56.6261	0	43.1516	0.222269
CosteaPI_2017	peacemaker-11-392-3	0	71539	0	62709	219	0	53.2019	0	46.6352	0.162865
CosteaPI_2017	peacemaker-11-60-0	0	67603	6	57010	178	0	54.1704	0.00480781	45.6822	0.142632
CosteaPI_2017	peacemaker-11-600-0	0	75909	8	59209	199	0	56.0938	0.00591169	43.7532	0.147053
CosteaPI_2017	peacemaker-11-7-0	0	81595	0	69342	267	0	53.9635	0	45.8599	0.176583
CosteaPI_2017	peacemaker-11-773-0	0	89070	0	79043	176	0	52.9268	0	46.9686	0.104582
CosteaPI_2017	peacemaker-11-918-0	0	77515	39	58085	335	0	57.0072	0.028682	42.7177	0.246371
CosteaPI_2017	peacemaker2-11-0-0	0	77251	0	62777	221	0	55.0813	0	44.7611	0.157577
CosteaPI_2017	peacemaker3-11-0-0	0	83717	0	63332	364	0	56.7908	0	42.9623	0.246925
CosteaPI_2017	peacemaker4-11-0-0	0	86778	0	65705	47	0	56.8924	0	43.0768	0.0308136
CosteaPI_2017	pluto1-11-0-0	0	70817	5	79411	274	0	47.0523	0.0033221	52.7623	0.182051
CosteaPI_2017	pluto1-11-30-0	0	65431	0	94892	200	0	40.7611	0	59.1143	0.124593
CosteaPI_2017	pluto1-11-7-0	0	78814	0	106932	169	0	42.3925	0	57.5166	0.0909018
CosteaPI_2017	pluto2-11-0-0	0	63698	12	26763	236	0	70.2224	0.0132291	29.5042	0.260173
CosteaPI_2017	pluto2-11-30-0	0	99612	1	66521	475	0	59.7879	0.000600208	39.9264	0.285099
CosteaPI_2017	pluto2-11-7-0	0	56952	0	30682	123	0	64.8974	0	34.9625	0.14016
CosteaPI_2017	pluto3-11-0-0	0	106517	2	51670	161	0	67.2668	0.00126302	32.6302	0.101674
CosteaPI_2017	pluto3-11-30-0	0	90466	0	36190	688	0	71.0406	0	28.4191	0.540269
CosteaPI_2017	pluto3-11-7-0	0	81757	4	41458	273	0	66.2043	0.00323908	33.5714	0.221067
CosteaPI_2017	pluto4-11-0-0	0	85568	0	52127	355	0	61.9833	0	37.7595	0.257153
CosteaPI_2017	pluto4-11-30-0	0	89717	0	66400	524	0	57.2756	0	42.3899	0.334523
CosteaPI_2017	pluto4-11-7-0	0	88091	0	52615	476	0	62.3953	0	37.2675	0.337153
CosteaPI_2017	scavenger-11-0-0	0	61573	0	62585	4	0	49.5909	0	50.4059	0.0032216
CosteaPI_2017	scavenger-11-2-0	0	19866	0	19162	15	0	50.8824	0	49.0792	0.0384192
CosteaPI_2017	scavenger-11-392-0	0	77940	0	44186	13	0	63.8125	0	36.1768	0.0106436
CosteaPI_2017	scavenger-11-60-0	0	40088	0	45788	48	0	46.6552	0	53.289	0.0558633
CosteaPI_2017	scavenger-11-7-0	0	67541	0	56253	24	0	54.5486	0	45.432	0.0193833
CosteaPI_2017	scavenger-11-889-0	0	65130	0	53286	29	0	54.9875	0	44.988	0.0244839
CosteaPI_2017	thistle1-11-0-0	0	66651	0	70243	71	0	48.6628	0	51.2854	0.0518381
CosteaPI_2017	thistle2-11-0-0	0	90140	0	72742	191	0	55.2759	0	44.607	0.117125
CosteaPI_2017	thistle3-11-0-0	0	78461	0	57471	49	0	57.7	0	42.264	0.0360344
CosteaPI_2017	thistle4-11-0-0	0	61363	0	66228	30	0	48.0822	0	51.8943	0.0235071
CosteaPI_2017	tigress-11-0-0	0	78262	0	75342	92	0	50.92	0	49.0201	0.0598584
CosteaPI_2017	tigress-11-2-0	0	40469	0	28734	31	0	58.4525	0	41.5027	0.0447757
CosteaPI_2017	tigress-11-392-0	0	67806	0	51171	85	0	56.9502	0	42.9784	0.0713914
CosteaPI_2017	tigress-11-60-0	0	74335	0	58623	143	0	55.8486	0	44.044	0.107437
CosteaPI_2017	tigress-11-7-0	0	79283	1	69906	86	0	53.1117	0.0006699	46.83	0.0576114
DavidLA_2015	LD-Run1-01	0	10128	0	1448	0	0	87.4914	0	12.5086	0
DavidLA_2015	LD-Run1-02	0	31622	0	10023	0	0	75.9323	0	24.0677	0
DavidLA_2015	LD-Run1-03	0	1288	0	2548	0	0	33.5766	0	66.4234	0
DavidLA_2015	LD-Run1-04	0	9486	0	2410	468	0	76.7227	0	19.4921	3.78518
DavidLA_2015	LD-Run1-05	0	27705	1	11844	0	0	70.0506	0.00252845	29.9469	0
DavidLA_2015	LD-Run1-06	0	15300	0	22412	3	0	40.5674	0	59.4246	0.00795439
DavidLA_2015	LD-Run1-07	0	13387	0	99	0	0	99.2659	0	0.734095	0
DavidLA_2015	LD-Run1-08	0	24442	0	4658	73	0	83.7829	0	15.9668	0.250231
DavidLA_2015	LD-Run1-09	0	22428	3	16598	52	0	57.3885	0.00767636	42.4708	0.133057
DavidLA_2015	LD-Run1-10	0	8244	0	294	0	0	96.5566	0	3.44343	0
DavidLA_2015	LD-Run1-11	0	29813	0	7322	148	0	79.9641	0	19.639	0.396964
DavidLA_2015	LD-Run1-12	0	20037	0	31472	87	0	38.8344	0	60.997	0.168618
DavidLA_2015	LD-Run2-01	0	2459	0	1276	1	0	65.8191	0	34.1542	0.0267666
DavidLA_2015	LD-Run2-02	0	7346	0	13129	0	0	35.8779	0	64.1221	0
DavidLA_2015	LD-Run2-03	0	940	0	21	86	0	89.7803	0	2.00573	8.21394
DavidLA_2015	LD-Run2-04	0	3690	0	49	48	0	97.4386	0	1.2939	1.26749
DavidLA_2015	LD-Run2-05	0	4754	0	2042	1	0	69.9426	0	30.0427	0.0147124
DavidLA_2015	LD-Run2-06	0	11303	0	743	853	0	87.6269	0	5.76014	6.61292
DavidLA_2015	LD-Run2-07	0	11373	0	739	409	0	90.8314	0	5.90208	3.26651
DavidLA_2015	LD-Run2-08	0	12367	0	3163	196	0	78.6405	0	20.1132	1.24634
DavidLA_2015	LD-Run2-09	0	3564	0	34	0	0	99.055	0	0.944969	0
DavidLA_2015	LD-Run2-11	0	4298	0	26790	85	0	13.7876	0	85.9398	0.272672
DavidLA_2015	LD-Run2-12	0	3700	0	26759	6	0	12.1451	0	87.8352	0.0196947
DavidLA_2015	LD-Run2-13	0	5747	0	20274	37	0	22.0546	0	77.8034	0.141991
DavidLA_2015	LD-Run2-16	0	10135	0	10578	1	0	48.9283	0	51.0669	0.00482765
DavidLA_2015	LD-Run2-18	0	3179	0	3915	1	0	44.8062	0	55.1797	0.0140944
DavidLA_2015	LD-Run2-19	0	5546	0	11684	5	0	32.1787	0	67.7923	0.0290107
DavidLA_2015	LD-Run2-20	0	9272	0	18941	0	0	32.8643	0	67.1357	0
DavidLA_2015	LD-Run2-21	0	4165	0	18571	94	0	18.2435	0	81.3447	0.411739
DavidLA_2015	LD-Run2-22	0	2009	0	2415	0	0	45.4114	0	54.5886	0
DavidLA_2015	LD-Run2-23	0	713	0	510	14	0	57.6395	0	41.2288	1.13177
DavidLA_2015	LD-Run2-24	0	3014	0	1702	16	0	63.694	0	35.9679	0.338123
DavidLA_2015	LD-Run2-25	0	9882	0	63	1	0	99.3565	0	0.63342	0.0100543
DavidLA_2015	LD-Run2-26	0	12157	0	685	416	0	91.6956	0	5.16669	3.13773
DavidLA_2015	LD-Run2-27	0	2383	0	6160	0	0	27.8942	0	72.1058	0
DavidLA_2015	LD-Run2-28	0	5841	0	7689	0	0	43.1707	0	56.8293	0
DavidLA_2015	LD-Run2-29	0	7019	0	14740	0	0	32.2579	0	67.7421	0
DavidLA_2015	LD-Run2-30	0	1488	0	9	0	0	99.3988	0	0.601202	0
DavidLA_2015	LD-Run2-32	0	7125	0	9795	4	0	42.1	0	57.8764	0.0236351
DavidLA_2015	LD-Run2-33	0	3811	0	576	0	0	86.8703	0	13.1297	0
DavidLA_2015	LD-Run2-34	0	4683	0	708	0	0	86.867	0	13.133	0
DavidLA_2015	LD-Run2-35	0	3499	0	1077	89	0	75.0054	0	23.0868	1.90782
DavidLA_2015	LD-Run2-36	0	9017	0	7607	5	0	54.2245	0	45.7454	0.030068
DavidLA_2015	LD-Run2-37	0	3330	0	8488	0	0	28.1774	0	71.8226	0
FengQ_2015	SID31004	0	76716	0	50030	162	0	60.4501	0	39.4223	0.127652
FengQ_2015	SID31009	1854	80697	4	124920	360	0.892054	38.8274	0.0019246	60.1054	0.173214
FengQ_2015	SID31021	0	92723	0	89149	202	0	50.926	0	48.9631	0.110944
FengQ_2015	SID31030	0	61471	0	82235	327	0	42.6784	0	57.0946	0.227031
FengQ_2015	SID31071	0	67349	0	81765	379	0	45.0516	0	54.6949	0.253524
FengQ_2015	SID31112	3	49213	8	44783	28	0.0031903	52.3348	0.00850747	47.6238	0.0297761
FengQ_2015	SID31129	0	52399	0	51916	669	0	49.9114	0	49.4513	0.63724
FengQ_2015	SID31137	1	58145	0	62587	0	0.000828274	48.16	0	51.8392	0
FengQ_2015	SID31159	0	45785	0	19950	353	0	69.2788	0	30.187	0.534136
FengQ_2015	SID31160	1522	42343	0	124521	115	0.903259	25.1292	0	73.8993	0.0682489
FengQ_2015	SID31188	0	53728	1	153514	88	0	25.9141	0.000482321	74.043	0.0424442
FengQ_2015	SID31219	433	52100	1	73177	204	0.343883	41.3771	0.000794187	58.1162	0.162014
FengQ_2015	SID31223	1793	30510	0	128973	61	1.11134	18.9107	0	79.9401	0.0378091
FengQ_2015	SID31233	0	52959	0	72053	119	0	42.3228	0	57.5821	0.0951003
FengQ_2015	SID31236	0	58195	1	75285	50	0	43.5816	0.00074889	56.3802	0.0374445
FengQ_2015	SID31237	0	56341	0	66474	437	0	45.712	0	53.9334	0.354558
FengQ_2015	SID31256	0	60463	1	59699	0	0	50.3175	0.000832203	49.6817	0
FengQ_2015	SID31267	0	50842	1	120376	455	0	29.6154	0.000582499	70.1189	0.265037
FengQ_2015	SID31275	1818	57661	0	104615	97	1.10725	35.1182	0	63.7154	0.0590775
FengQ_2015	SID31276	1961	56384	0	121375	318	1.08921	31.3178	0	67.4163	0.176629
FengQ_2015	SID31282	0	71682	0	95165	383	0	42.8643	0	56.9067	0.229026
FengQ_2015	SID31285	0	64450	0	126247	99	0	33.7795	0	66.1686	0.0518879
FengQ_2015	SID31300	1725	60435	9	143413	404	0.837436	29.3394	0.00436923	69.6227	0.19613
FengQ_2015	SID31328	0	76084	0	134281	160	0	36.1401	0	63.7839	0.0760005
FengQ_2015	SID31333	1435	58643	4	85753	252	0.982291	40.1425	0.00273809	58.7	0.1725
FengQ_2015	SID31337	0	44993	0	18524	0	0	70.8362	0	29.1638	0
FengQ_2015	SID31343	0	77730	0	21160	115	0	78.5112	0	21.3727	0.116156
FengQ_2015	SID31360	0	77752	0	84398	272	0	47.8704	0	51.9622	0.167465
FengQ_2015	SID31367	49	56829	2	26933	191	0.0583306	67.6503	0.00238084	32.0616	0.22737
FengQ_2015	SID31379	0	73840	0	70567	130	0	51.0873	0	48.8228	0.0899424
FengQ_2015	SID31398	0	67679	0	83087	336	0	44.7903	0	54.9874	0.222366
FengQ_2015	SID31416	0	40685	0	41298	389	0	49.3918	0	50.136	0.472248
FengQ_2015	SID31424	0	59287	2	75031	250	0	44.0566	0.00148622	55.7561	0.185777
FengQ_2015	SID31428	0	45484	0	52449	73	0	46.4094	0	53.5161	0.0744852
FengQ_2015	SID31431	1761	74113	0	81408	316	1.1174	47.0266	0	51.6555	0.20051
FengQ_2015	SID31446	0	88916	0	49874	66	0	64.0347	0	35.9178	0.0475313
FengQ_2015	SID31449	0	69659	0	59906	181	0	53.6887	0	46.1718	0.139503
FengQ_2015	SID31450	0	60428	0	28216	0	0	68.1693	0	31.8307	0
FengQ_2015	SID31452	0	51050	0	81145	134	0	38.5781	0	61.3206	0.101263
FengQ_2015	SID31455	0	74297	0	106453	194	0	41.0608	0	58.832	0.107215
FengQ_2015	SID31477	2	60970	0	100465	252	0.00123694	37.7082	0	62.1347	0.155855
FengQ_2015	SID31489	2999	61354	1	100222	257	1.81942	37.2219	0.000606675	60.8021	0.155915
FengQ_2015	SID31493	4	51238	0	42210	469	0.0042589	54.5544	0	44.942	0.499356
FengQ_2015	SID31501	0	81653	0	45088	79	0	64.385	0	35.5528	0.062293
FengQ_2015	SID31512	0	54380	0	45960	103	0	54.1402	0	45.7573	0.102546
FengQ_2015	SID31519	91	58961	0	83305	369	0.0637585	41.3106	0	58.3671	0.258537
FengQ_2015	SID31537	0	58613	0	61026	96	0	48.9523	0	50.9676	0.0801771
FengQ_2015	SID31549	1778	48694	0	104299	666	1.14387	31.3272	0	67.1005	0.428469
FengQ_2015	SID31557	0	52634	0	23520	454	0	68.7056	0	30.7018	0.592627
FengQ_2015	SID31582	2232	61332	1	79567	138	1.5579	42.8087	0.000697983	55.5364	0.0963216
FengQ_2015	SID31637	0	48929	0	23113	253	0	67.6796	0	31.9704	0.349955
FengQ_2015	SID31685	1920	42680	1	93779	192	1.38556	30.7999	0.000721647	67.6753	0.138556
FengQ_2015	SID31700	2153	61461	0	126428	320	1.131	32.2864	0	66.4145	0.168101
FengQ_2015	SID31705	0	38647	2	27122	154	0	58.6227	0.00303375	41.1407	0.233599
FengQ_2015	SID31711	0	26770	0	10896	96	0	70.8914	0	28.8544	0.254224
FengQ_2015	SID31714	0	49768	7	34622	221	0	58.8149	0.00827247	40.9156	0.261174
FengQ_2015	SID31723	0	54245	0	42767	91	0	55.8634	0	44.0429	0.0937149
FengQ_2015	SID31749	1939	73515	1	96276	331	1.12692	42.7259	0.000581186	55.9542	0.192373
FengQ_2015	SID31750	0	84623	0	137083	217	0	38.1317	0	61.7705	0.0977817
FengQ_2015	SID31766	0	46529	0	44190	255	0	51.1454	0	48.5743	0.2803
FengQ_2015	SID31865	1	44245	1	50009	309	0.00105747	46.7879	0.00105747	52.8832	0.326759
FengQ_2015	SID31866	1941	69303	0	111356	20	1.06286	37.9493	0	60.9769	0.0109517
FengQ_2015	SID31868	1705	75490	2828	55066	815	1.25456	55.5466	2.08088	40.5183	0.599688
FengQ_2015	SID31870	0	53631	0	23961	184	0	68.9557	0	30.8077	0.236577
FengQ_2015	SID31871	0	49439	2	68770	431	0	41.6707	0.00168574	57.9643	0.363278
FengQ_2015	SID31872	0	73409	0	75478	257	0	49.2202	0	50.6075	0.172317
FengQ_2015	SID31873	91	69483	0	115434	171	0.0491416	37.5221	0	62.3364	0.0923431
FengQ_2015	SID31874	1153	96883	0	106466	368	0.562796	47.29	0	51.9676	0.179626
FengQ_2015	SID31875	0	79782	0	128153	677	0	38.2442	0	61.4313	0.324526
FengQ_2015	SID31876	0	111259	0	66375	298	0	62.5289	0	37.3036	0.16748
FengQ_2015	SID31877	2	87945	0	79046	415	0.00119469	52.5333	0	47.2176	0.247897
FengQ_2015	SID31878	0	72939	0	113292	134	0	39.1377	0	60.7904	0.0719019
FengQ_2015	SID31879	1863	53485	0	62209	275	1.58106	45.3909	0	52.7947	0.233383
FengQ_2015	SID31880	1345	111377	0	72206	265	0.726269	60.141	0	38.9896	0.143094
FengQ_2015	SID31881	0	57611	0	108124	508	0	34.6547	0	65.0397	0.305577
FengQ_2015	SID31883	4	90643	0	68402	267	0.00251073	56.8951	0	42.9348	0.167591
FengQ_2015	SID31884	2063	70228	0	81687	259	1.33755	45.5325	0	52.962	0.167923
FengQ_2015	SID530002	0	50648	1	68330	55	0	42.5492	0.000840096	57.4038	0.0462053
FengQ_2015	SID530018	0	53726	0	42713	224	0	55.5807	0	44.1875	0.231733
FengQ_2015	SID530026	1914	47925	0	96480	51	1.30765	32.7424	0	65.9151	0.0348432
FengQ_2015	SID530028	1376	73381	0	124961	66	0.688744	36.7302	0	62.5481	0.0330357
FengQ_2015	SID530039	0	38778	0	33311	91	0	53.724	0	46.1499	0.126074
FengQ_2015	SID530041	1971	37999	0	128807	328	1.16555	22.4707	0	76.1698	0.193962
FengQ_2015	SID530050	0	87739	8	100137	317	0	46.6198	0.00425077	53.2075	0.168437
FengQ_2015	SID530052	0	53120	0	29044	146	0	64.5365	0	35.2861	0.177378
FengQ_2015	SID530054	1990	79106	1	113644	105	1.02132	40.5992	0.000513226	58.325	0.0538887
FengQ_2015	SID530055	1925	63634	0	111093	127	1.08893	35.9964	0	62.8429	0.0718411
FengQ_2015	SID530074	0	42204	0	23049	21	0	64.6567	0	35.3111	0.0321721
FengQ_2015	SID530075	44	57780	0	66083	514	0.0353638	46.4391	0	53.1124	0.413114
FengQ_2015	SID530119	0	67326	2	72596	442	0	47.9646	0.00142485	51.7191	0.314891
FengQ_2015	SID530142	0	66732	0	119109	169	0	35.8755	0	64.0337	0.0908553
FengQ_2015	SID530154	0	54640	0	35274	8	0	60.7638	0	39.2273	0.0088966
FengQ_2015	SID530163	0	68667	0	43730	41	0	61.071	0	38.8925	0.0364645
FengQ_2015	SID530167	0	61883	0	77140	140	0	44.468	0	55.4314	0.100601
FengQ_2015	SID530168	1	71217	0	69233	110	0.000711435	50.6663	0	49.2548	0.0782578
FengQ_2015	SID530172	0	49780	0	49132	59	0	50.2976	0	49.6428	0.0596134
FengQ_2015	SID530177	0	56654	0	75888	230	0	42.6701	0	57.1566	0.173229
FengQ_2015	SID530185	1861	57364	0	115829	201	1.06188	32.7317	0	66.0917	0.11469
FengQ_2015	SID530215	3245	52505	0	64571	384	2.68837	43.4986	0	53.4949	0.318131
FengQ_2015	SID530227	0	40315	0	51234	146	0	43.9664	0	55.8744	0.159224
FengQ_2015	SID530251	0	41775	0	22846	0	0	64.6462	0	35.3538	0
FengQ_2015	SID530258	0	73987	0	95104	428	0	43.6453	0	56.1023	0.252479
FengQ_2015	SID530262	0	58619	0	73661	178	0	44.2548	0	55.6108	0.134382
FengQ_2015	SID530295	1900	54839	0	150182	143	0.917591	26.4841	0	72.5293	0.0690608
FengQ_2015	SID530297	2824	73036	0	100558	98	1.59985	41.3764	0	56.9682	0.055519
FengQ_2015	SID530315	0	52466	0	59915	145	0	46.6257	0	53.2455	0.128859
FengQ_2015	SID530323	4	53622	15	101311	312	0.00257626	34.536	0.00966096	65.2508	0.200948
FengQ_2015	SID530331	83	39296	0	78396	129	0.0703963	33.3288	0	66.4914	0.109411
FengQ_2015	SID530348	87	47224	0	28181	204	0.114933	62.3864	0	37.2292	0.269499
FengQ_2015	SID530364	0	64522	0	43259	103	0	59.8068	0	40.0977	0.0954729
FengQ_2015	SID530368	0	58472	0	46827	97	0	55.4784	0	44.4296	0.0920339
FengQ_2015	SID530373	1862	72382	1	95435	151	1.09638	42.62	0.000588821	56.1941	0.0889119
FengQ_2015	SID530394	0	104035	0	107002	171	0	49.2571	0	50.6619	0.0809628
FengQ_2015	SID530398	0	56737	0	61795	403	0	47.7042	0	51.957	0.338841
FengQ_2015	SID530403	0	55604	9	65609	411	0	45.7146	0.00739931	53.9401	0.337902
FengQ_2015	SID530444	0	54861	0	85114	622	0	39.02	0	60.5376	0.442399
FengQ_2015	SID530450	1976	67197	0	77492	101	1.34636	45.7851	0	52.7997	0.068817
FengQ_2015	SID530451	1880	61379	0	114581	6	1.05709	34.5124	0	64.4271	0.00337371
FengQ_2015	SID530558	0	75130	0	83680	170	0	47.2575	0	52.6356	0.106932
FengQ_2015	SID530600	1970	64756	0	125860	334	1.02115	33.5662	0	65.2395	0.173129
FengQ_2015	SID530623	1827	73408	0	111966	213	0.974847	39.1689	0	59.7426	0.113652
FengQ_2015	SID530697	0	77413	0	92679	351	0	45.4187	0	54.3754	0.205934
FengQ_2015	SID530705	0	87369	0	66008	172	0	56.8998	0	42.9882	0.112016
FengQ_2015	SID530743	0	56494	0	136731	376	0	29.1806	0	70.6252	0.194214
FengQ_2015	SID530756	0	48599	0	14481	0	0	77.0434	0	22.9566	0
FengQ_2015	SID530840	1939	57063	0	91386	85	1.2886	37.9224	0	60.7325	0.0564885
FengQ_2015	SID530867	1053	79501	0	137769	346	0.48155	36.3568	0	63.0034	0.15823
FengQ_2015	SID530890	13	102761	0	134941	423	0.00545902	43.1519	0	56.665	0.177628
FengQ_2015	SID531128	1803	90950	1	98452	544	0.940287	47.4316	0.000521512	51.3439	0.283703
FengQ_2015	SID531155	1	71321	11	68266	618	0.00071318	50.8647	0.00784498	48.686	0.440745
FengQ_2015	SID531248	108	54391	0	74324	393	0.083581	42.0931	0	57.5192	0.304142
FengQ_2015	SID531274	47	27293	9	1356	59	0.163399	94.886	0.0312891	4.71423	0.205118
FengQ_2015	SID531277	179	88747	0	91001	262	0.0993401	49.2522	0	50.5031	0.145403
FengQ_2015	SID531281	0	85223	2	53459	95	0	61.4091	0.00144114	38.521	0.0684542
FengQ_2015	SID531333	0	65776	0	76851	0	0	46.1175	0	53.8825	0
FengQ_2015	SID531352	2089	78560	0	63964	349	1.44107	54.1935	0	44.1247	0.240753
FengQ_2015	SID531361	0	46084	0	39350	18	0	53.9297	0	46.0492	0.0210645
FengQ_2015	SID531382	1733	61697	0	37339	422	1.7126	60.9708	0	36.8995	0.417033
FengQ_2015	SID531403	5	62256	0	17865	1	0.00624009	77.6967	0	22.2959	0.00124802
FengQ_2015	SID531414	0	90794	0	72200	419	0	55.5611	0	44.1825	0.256406
FengQ_2015	SID531416	0	85568	0	87852	415	0	49.2237	0	50.5376	0.238732
FengQ_2015	SID531424	0	31860	17	4734	0	0	87.023	0.0464341	12.9305	0
FengQ_2015	SID531469	0	77801	0	80482	296	0	49.0614	0	50.752	0.186658
FengQ_2015	SID531663	1864	80119	0	93992	270	1.05762	45.4589	0	53.3303	0.153196
FengQ_2015	SID531766	0	81727	0	56371	204	0	59.0931	0	40.7594	0.147503
FengQ_2015	SID531775	0	61914	0	87739	145	0	41.3317	0	58.5715	0.096797
FengQ_2015	SID532305	0	57815	0	54210	204	0	51.5152	0	48.303	0.181771
FengQ_2015	SID532749	0	83080	0	61300	397	0	57.3848	0	42.341	0.274215
FengQ_2015	SID532779	0	74451	0	127401	114	0	36.8631	0	63.0804	0.0564451
FengQ_2015	SID532796	0	92433	0	77647	258	0	54.2645	0	45.5841	0.151464
FengQ_2015	SID532802	1445	60544	0	93151	390	0.929081	38.9275	0	59.8926	0.250755
FengQ_2015	SID532826	0	56878	0	50358	2	0	53.039	0	46.9591	0.00186501
FengQ_2015	SID532832	0	70804	0	87479	238	0	44.6654	0	55.1845	0.150138
FengQ_2015	SID532915	1840	91735	0	105587	449	0.921793	45.9569	0	52.8964	0.224938
FerrettiP_2018	CA_C10001IS2006FE_t1M15	0	7102	0	8	3	0	99.8454	0	0.11247	0.0421763
FerrettiP_2018	CA_C10001IS2009FE_t2M15	0	8962	0	6	1	0	99.922	0	0.0668971	0.0111495
FerrettiP_2018	CA_C10001IS2012FE_t3M15	0	21358	0	6439	17	0	76.7887	0	23.1502	0.0611203
FerrettiP_2018	CA_C10002IS2023FE_t2M15	0	15637	0	2078	1	0	88.2648	0	11.7295	0.00564462
FerrettiP_2018	CA_C10002IS2026FE_t3M15	0	9939	2	393	11	0	96.0754	0.019333	3.79894	0.106332
FerrettiP_2018	CA_C10002IS2028FE_t4M15	0	18533	3	175	22	0	98.9324	0.0160145	0.93418	0.11744
FerrettiP_2018	CA_C10002MS2016FE_t0M15	570	54106	0	114876	220	0.335744	31.8698	0	67.6649	0.129586
FerrettiP_2018	CA_C10003IS2040FE_t3M15	0	14057	0	5025	0	0	73.6663	0	26.3337	0
FerrettiP_2018	CA_C10003IS2042FE_t4M15	0	18007	0	1749	16	0	91.0732	0	8.84584	0.0809225
FerrettiP_2018	CA_C10003MS2030FE_t0M15	0	43362	0	11592	99	0	78.7641	0	21.0561	0.179827
FerrettiP_2018	CA_C10005IS2066FE_t1M15	0	34452	1	7748	8	0	81.6224	0.00236916	18.3563	0.0189533
FerrettiP_2018	CA_C10005IS2069FE_t2M15	0	20346	0	104	0	0	99.4914	0	0.508557	0
FerrettiP_2018	CA_C10005IS2077FE_t4M15	0	20625	0	220	0	0	98.9446	0	1.05541	0
FerrettiP_2018	CA_C10005MS2062FE_t0M15	0	40226	0	26880	4	0	59.9404	0	40.0536	0.00596036
FerrettiP_2018	CA_C10006IS2084FE_t1M15	0	13418	0	3527	9	0	79.1436	0	20.8034	0.0530848
FerrettiP_2018	CA_C10006IS2087FE_t2M15	0	16090	38	3236	44	0	82.904	0.195796	16.6735	0.226711
FerrettiP_2018	CA_C10006IS2091FE_t3M15	0	17364	0	1284	9	0	93.0696	0	6.88214	0.0482393
FerrettiP_2018	CA_C10006IS2095FE_t4M15	0	23604	0	442	1	0	98.1578	0	1.83807	0.00415852
FerrettiP_2018	CA_C10006IS2095FE_t5M16	0	16295	0	296	4	0	98.1922	0	1.78367	0.0241036
FerrettiP_2018	CA_C10007IS2102FE_t1M15	0	16080	2	2662	1	0	85.7829	0.0106695	14.2011	0.00533476
FerrettiP_2018	CA_C10007IS2105FE_t2M15	0	8703	0	266	33	0	96.6785	0	2.9549	0.366585
FerrettiP_2018	CA_C10007IS2110FE_t3M15	0	14389	0	1322	50	0	91.295	0	8.38779	0.317239
FerrettiP_2018	CA_C10007IS2113FE_t5M16	0	20605	0	3222	0	0	86.4775	0	13.5225	0
FerrettiP_2018	CA_C10007IS2114FE_t4M15	0	16368	0	4632	4	0	77.928	0	22.0529	0.019044
FerrettiP_2018	CA_C10007MS2098FE_t0M15	0	32168	0	22313	1	0	59.0434	0	40.9548	0.00183547
FerrettiP_2018	CA_C10008IS2120FE_t1M15	0	11690	1	1090	53	0	91.0862	0.0077918	8.49307	0.412966
FerrettiP_2018	CA_C10008IS2123FE_t2M15	0	9438	0	350	0	0	96.4242	0	3.57581	0
FerrettiP_2018	CA_C10008IS2127FE_t3M15	0	7766	0	205	1	0	97.416	0	2.5715	0.0125439
FerrettiP_2018	CA_C10008IS2131FE_t5M16	0	30343	0	1214	22	0	96.086	0	3.84433	0.0696666
FerrettiP_2018	CA_C10009IS2141FE_t2M15	0	29373	0	953	51	0	96.6949	0	3.13724	0.16789
FerrettiP_2018	CA_C10009IS2145FE_t3M16	0	14324	0	5003	1	0	74.1101	0	25.8847	0.00517384
FerrettiP_2018	CA_C10009IS2149FE_t4M15	0	34816	0	15801	285	0	68.3981	0	31.042	0.559899
FerrettiP_2018	CA_C10009IS2149FE_t5M16	0	14166	0	64	0	0	99.5502	0	0.449754	0
FerrettiP_2018	CA_C10009MS2134FE_t0M15	0	32584	0	36529	71	0	47.0976	0	52.7998	0.102625
FerrettiP_2018	CA_C10015IS2235FE_t3M15	0	16657	0	2370	22	0	87.4429	0	12.4416	0.115492
FerrettiP_2018	CA_C10015IS2246FE_t1M15	0	10308	0	3620	8	0	73.9667	0	25.9759	0.0574053
FerrettiP_2018	CA_C10015IS2249FE_t2M15	0	16964	0	4938	0	0	77.4541	0	22.5459	0
FerrettiP_2018	CA_C10015MS2242FE_t0M15	0	25626	0	20386	234	0	55.4124	0	44.0817	0.50599
FerrettiP_2018	CA_C10019IS2318FE_t1M15	53	67516	0	71600	238	0.0380182	48.4309	0	51.3604	0.170723
FerrettiP_2018	CA_C10019IS2321FE_t2M15	0	8492	0	496	0	0	94.4815	0	5.51847	0
FerrettiP_2018	CA_C10019IS2329FE_t4M15	0	11313	0	2449	27	0	82.0437	0	17.7605	0.195808
FerrettiP_2018	CA_C10019IS2329FE_t5M16	0	15561	0	2158	0	0	87.821	0	12.179	0
FerrettiP_2018	CA_C10019IS2352FE_t3M15	0	15158	0	1969	55	0	88.2202	0	11.4597	0.320102
FerrettiP_2018	CA_C10019MS2314FE_t0M16	0	1821	0	5778	6	0	23.9448	0	75.9763	0.0788955
FerrettiP_2018	CA_C10020IS2336FE_t1M15	0	10294	0	3746	120	0	72.6977	0	26.4548	0.847458
FerrettiP_2018	CA_C10020IS2339FE_t2M15	0	15792	0	4341	8	0	78.4072	0	21.5531	0.03972
FerrettiP_2018	CA_C10020IS2343FE_t3M15	0	18293	0	1852	0	0	90.8067	0	9.19335	0
FerrettiP_2018	CA_C10020IS2345FE_t5M16	0	22366	0	1462	0	0	93.8644	0	6.13564	0
FerrettiP_2018	CA_C10020IS2347FE_t4M15	0	21342	1	3665	0	0	85.3407	0.00399872	14.6553	0
FerrettiP_2018	CA_C10020MS2332FE_t0M15	0	17561	0	9517	0	0	64.8534	0	35.1466	0
FerrettiP_2018	CA_C10023IS2390FE_t1M15	0	2616	0	89	0	0	96.7098	0	3.2902	0
FerrettiP_2018	CA_C10023IS2393FE_t2M15	0	16196	0	117	0	0	99.2828	0	0.717219	0
FerrettiP_2018	CA_C10023IS2397FE_t3M15	0	11290	0	210	1	0	98.1654	0	1.82593	0.0086949
FerrettiP_2018	CA_C10023IS2401FE_t4M16	0	13988	0	140	0	0	99.0091	0	0.99094	0
FerrettiP_2018	CA_C10023IS2401FE_t5M16	0	19596	0	607	1	0	96.9907	0	3.00436	0.00494951
FerrettiP_2018	CA_C10023MS2386FE_t0M15	0	34785	0	19864	96	0	63.54	0	36.2846	0.175358
FerrettiP_2018	CA_C10024IS2411FE_t2M15	0	15654	0	264	0	0	98.3415	0	1.6585	0
FerrettiP_2018	CA_C10024IS2415FE_t3M15	0	45202	0	13418	28	0	77.0734	0	22.8789	0.0477425
FerrettiP_2018	CA_C10024IS2419FE_t4M15	0	16698	3	1200	9	0	93.2328	0.0167504	6.70017	0.0502513
FerrettiP_2018	CA_C10024IS2419FE_t5M16	0	22273	0	7973	8	0	73.62	0	26.3535	0.0264428
FerrettiP_2018	CA_C10026IS2444FE_t1M15	0	10586	0	245	18	0	97.5758	0	2.25827	0.165914
FerrettiP_2018	CA_C10026IS2449FE_t2M15	0	11164	0	751	3	0	93.6734	0	6.30139	0.025172
FerrettiP_2018	CA_C10026IS2451FE_t3M15	0	2156	0	76	2	0	96.5085	0	3.40197	0.0895255
FerrettiP_2018	CA_C10026IS2465FE_t4M16	0	24786	0	4481	14	0	84.6487	0	15.3034	0.0478126
FerrettiP_2018	CA_C10026MS2440FE_t0M15	0	16173	0	9817	96	0	61.9988	0	37.6332	0.368013
FerrettiP_2018	CA_C10029IS2496FE_t1M15	0	8239	0	7250	11	0	53.1548	0	46.7742	0.0709677
FerrettiP_2018	CA_C10029IS2499FE_t2M15	0	26301	0	898	0	0	96.6984	0	3.30159	0
FerrettiP_2018	CA_C10029IS2503FE_t3M15	0	34169	0	9672	43	0	77.8621	0	22.0399	0.0979856
FerrettiP_2018	CA_C10029MS2492FE_t0M15	0	50224	0	25844	307	0	65.7597	0	33.8383	0.401964
FerrettiP_2018	CA_C10031IS2530FE_t1M15	0	24286	36	16217	45	0	59.8413	0.0887049	39.9591	0.110881
FerrettiP_2018	CA_C10031IS2537FE_t3M15	0	11791	0	1385	0	0	89.4885	0	10.5115	0
FerrettiP_2018	CA_C10031IS2541FE_t4M15	0	20061	0	3216	1	0	86.1801	0	13.8156	0.0042959
FerrettiP_2018	CA_C10031IS2541FE_t5M16	0	21384	0	3088	0	0	87.3815	0	12.6185	0
FerrettiP_2018	CA_C10031MS2526FE_t0M15	0	88919	0	175461	635	0	33.5524	0	66.208	0.239609
FerrettiP_2018	CA_C10032IS2548FE_t1M15	0	3669	2	499	2	0	87.9434	0.0479386	11.9607	0.0479386
FerrettiP_2018	CA_C10032IS2551FE_t2M15	0	10236	10	1744	11	0	85.2929	0.0833264	14.5321	0.091659
FerrettiP_2018	CA_C10032IS2555FE_t3M15	0	15135	0	1964	65	0	88.1787	0	11.4426	0.3787
FerrettiP_2018	CA_C10032IS2559FE_t4M15	0	25543	0	452	0	0	98.2612	0	1.7388	0
FerrettiP_2018	CA_C10032IS2559FE_t5M16	0	28515	0	7170	92	0	79.702	0	20.0408	0.257148
FerrettiP_2018	CA_C10032MS2544FE_t0M15	19	38477	0	57197	11	0.0198529	40.2042	0	59.7645	0.0114938
FerrettiP_2018	CA_C10034IS2584FE_t1M15	0	3055	0	698	0	0	81.4015	0	18.5985	0
FerrettiP_2018	CA_C10034IS2587FE_t2M15	0	7686	1	4990	3	0	60.6151	0.00788644	39.3533	0.0236593
FerrettiP_2018	CA_C10034IS2591FE_t3M15	0	27203	0	4328	53	0	86.1291	0	13.7031	0.167806
FerrettiP_2018	CA_C10034IS2595FE_t4M15	0	22639	0	5673	1	0	79.9597	0	20.0367	0.00353195
FerrettiP_2018	CA_C10034MS2580FE_t0M15	0	10095	0	5169	97	0	65.7184	0	33.6502	0.631469
FerrettiP_2018	CA_C10035IS2602FE_t1M15	0	14813	2	4463	1	0	76.8349	0.010374	23.1495	0.00518699
FerrettiP_2018	CA_C10035IS2605FE_t2M15	0	15770	1	600	23	0	96.1937	0.00609979	3.65988	0.140295
FerrettiP_2018	CA_C10035IS2609FE_t3M16	0	20413	1	871	7	0	95.8717	0.0046966	4.09074	0.0328762
FerrettiP_2018	CA_C10035IS2913FE_t4M16	0	25114	0	2175	0	0	92.0298	0	7.97024	0
FerrettiP_2018	CA_C10035MS2598FE_t0M15	0	41927	0	29535	222	0	58.4886	0	41.2017	0.309693
FerrettiP_2018	CA_C10039IS2677FE_t2M16	0	5449	0	258	0	0	95.4792	0	4.52076	0
FerrettiP_2018	CA_C10039IS2681FE_t3M16	0	19528	0	375	0	0	98.1159	0	1.88414	0
FerrettiP_2018	CA_C10039MS2669SA_t0M15	0	17412	0	4984	7	0	77.7217	0	22.247	0.0312458
FerrettiP_2018	CA_C10039MS2670FE_t0M16	9	37160	0	24518	1	0.0145895	60.2386	0	39.7452	0.00162106
FerrettiP_2018	CA_C10042IS2731FE_t2M16	0	16397	1	677	5	0	96.0012	0.0058548	3.9637	0.029274
FerrettiP_2018	CA_C10042IS2735FE_t3M16	0	4380	0	37	0	0	99.1623	0	0.837673	0
FerrettiP_2018	CA_C10042IS2739FE_t4M16	0	9198	0	3358	0	0	73.2558	0	26.7442	0
FerrettiP_2018	CA_C10042IS2739FE_t5M16	0	13388	1	608	2	0	95.6354	0.00714337	4.34317	0.0142867
FerrettiP_2018	CA_C10042MS2724FE_t0M16	0	24868	0	23579	0	0	51.3303	0	48.6697	0
FerrettiP_2018	CA_C10043IS2749FE_t2M16	0	17499	0	489	0	0	97.2815	0	2.71848	0
FerrettiP_2018	CA_C10043MS2742FE_t0M16	0	57697	0	37725	333	0	60.2548	0	39.3974	0.347763
FerrettiP_2018	CA_C10049IS2854FE_t1M16	0	10058	2	894	0	0	91.8203	0.0182582	8.1614	0
FerrettiP_2018	CA_C10049IS2857FE_t2M16	0	12576	1	226	0	0	98.227	0.00781067	1.76521	0
FerrettiP_2018	CA_C10049IS2861FE_t3M16	0	15062	0	1969	0	0	88.4387	0	11.5613	0
FerrettiP_2018	CA_C10049IS2866FE_t4M16	0	14172	0	1050	0	0	93.1021	0	6.89791	0
FerrettiP_2018	CA_C10049IS2866FE_t5M16	0	3275	0	1827	0	0	64.1905	0	35.8095	0
FerrettiP_2018	CA_C10049MS2850FE_t0M16	0	44426	0	27847	173	0	61.3229	0	38.4383	0.238799
FerrettiP_2018	CA_C10052IS2908FE_t1M16	0	10555	0	82	0	0	99.2291	0	0.770894	0
FerrettiP_2018	CA_C10052IS2911FE_t2M16	0	8905	0	61	0	0	99.3197	0	0.680348	0
FerrettiP_2018	CA_C10052IS2915FE_t3M16	0	14783	0	1008	35	0	93.4096	0	6.36927	0.221155
FerrettiP_2018	CA_C10052IS2920FE_t5M16	0	50633	0	1230	11	0	97.6077	0	2.37113	0.0212052
FerrettiP_2018	CA_C10052MS2904FE_t0M16	0	11282	0	5650	79	0	66.3218	0	33.2138	0.464405
FerrettiP_2018	CA_C10055IS2962FE_t1M16	0	20105	1	12051	1	0	62.5194	0.00310965	37.4743	0.00310965
FerrettiP_2018	CA_C10055IS2965FE_t2M16	0	21270	0	7016	0	0	75.1962	0	24.8038	0
FerrettiP_2018	CA_C10055IS2969FE_t3M16	0	20114	0	599	0	0	97.1081	0	2.8919	0
FerrettiP_2018	CA_C10055IS2973FE_t4M16	0	4652	0	134	0	0	97.2002	0	2.79983	0
FerrettiP_2018	CA_C10055MS2958FE_t0M16	0	64733	0	47567	112	0	57.5855	0	42.3149	0.0996335
HMP_2012	SRS011061	0	40016	0	63284	227	0	38.6527	0	61.128	0.219266
HMP_2012	SRS011084	0	84800	0	83606	270	0	50.2739	0	49.566	0.16007
HMP_2012	SRS011134	102	75796	0	118161	525	0.0524195	38.9528	0	60.7249	0.269806
HMP_2012	SRS011239	22	72008	0	53333	35	0.0175441	57.4236	0	42.531	0.0279111
HMP_2012	SRS011271	0	79967	0	78029	230	0	50.5397	0	49.3149	0.145362
HMP_2012	SRS011302	54	50200	0	76324	273	0.0425696	39.574	0	60.1682	0.215213
HMP_2012	SRS011405	0	49850	0	37537	370	0	56.8046	0	42.7738	0.421619
HMP_2012	SRS011452	0	31677	0	4022	92	0	88.5055	0	11.2375	0.257048
HMP_2012	SRS011529	49	60851	0	71938	266	0.0368133	45.7169	0	54.0465	0.199844
HMP_2012	SRS011586	17	79275	0	57596	151	0.0124052	57.8485	0	42.0289	0.110188
HMP_2012	SRS012273	0	86768	0	108129	280	0	44.4561	0	55.4005	0.14346
HMP_2012	SRS012902	0	24055	0	6559	140	0	78.2175	0	21.3273	0.455225
HMP_2012	SRS013158	0	39712	0	15636	20	0	71.7237	0	28.2401	0.0361219
HMP_2012	SRS013215	0	26085	0	4516	5	0	85.2284	0	14.7553	0.0163367
HMP_2012	SRS013476	1285	64092	0	94302	258	0.803441	40.0733	0	58.962	0.161314
HMP_2012	SRS013521	0	52604	0	30154	82	0	63.5007	0	36.4003	0.098986
HMP_2012	SRS013687	0	65502	0	91621	89	0	41.6648	0	58.2786	0.0566115
HMP_2012	SRS013800	0	78337	0	27264	87	0	74.121	0	25.7967	0.0823178
HMP_2012	SRS013951	7	61866	0	93764	335	0.00448799	39.6648	0	60.1159	0.214782
HMP_2012	SRS014235	1648	82656	0	108874	328	0.851653	42.715	0	56.2639	0.169504
HMP_2012	SRS014287	0	64443	0	43164	92	0	59.8362	0	40.0784	0.0854233
HMP_2012	SRS014313	0	38229	0	19763	0	0	65.9212	0	34.0788	0
HMP_2012	SRS014459	0	79148	0	92674	279	0	45.9893	0	53.8486	0.162114
HMP_2012	SRS014613	0	60191	0	62431	89	0	49.051	0	50.8764	0.0725281
HMP_2012	SRS014683	0	61035	0	28472	146	0	68.0791	0	31.758	0.16285
HMP_2012	SRS014923	1886	81712	0	98181	482	1.03478	44.8324	0	53.8684	0.264456
HMP_2012	SRS014979	1775	58466	0	91051	281	1.17105	38.5728	0	60.0707	0.185389
HMP_2012	SRS015065	0	76813	0	93554	423	0	44.9751	0	54.7772	0.247673
HMP_2012	SRS015133	0	61734	0	88823	235	0	40.9398	0	58.9043	0.155844
HMP_2012	SRS015190	0	42989	0	55292	198	0	43.653	0	56.146	0.201058
HMP_2012	SRS015217	0	85953	0	68791	94	0	55.5116	0	44.4277	0.0607086
HMP_2012	SRS015264	0	75125	0	44950	245	0	62.4377	0	37.3587	0.203624
HMP_2012	SRS015369	0	29706	0	10487	90	0	73.7433	0	26.0333	0.223419
HMP_2012	SRS015578	0	71894	0	74715	97	0	49.0055	0	50.9284	0.0661186
HMP_2012	SRS015663	0	82460	0	101594	366	0	44.7132	0	55.0884	0.19846
HMP_2012	SRS015782	0	95662	0	85167	456	0	52.7688	0	46.9796	0.251538
HMP_2012	SRS015794	0	47744	0	36551	140	0	56.5453	0	43.2889	0.165808
HMP_2012	SRS015854	0	65582	0	46301	118	0	58.5548	0	41.3398	0.105356
HMP_2012	SRS015960	0	73593	0	33931	255	0	68.2814	0	31.482	0.236595
HMP_2012	SRS016018	0	69471	0	41663	109	0	62.4498	0	37.4522	0.0979837
HMP_2012	SRS016056	0	46100	0	18681	219	0	70.9231	0	28.74	0.336923
HMP_2012	SRS016095	0	76351	0	84052	51	0	47.5844	0	52.3839	0.0317848
HMP_2012	SRS016203	17	43616	0	30881	137	0.0227726	58.4265	0	41.3672	0.183521
HMP_2012	SRS016267	0	38739	0	22549	91	0	63.1144	0	36.7373	0.148259
HMP_2012	SRS016335	0	84139	0	83657	48	0	50.1293	0	49.8421	0.028598
HMP_2012	SRS016495	0	50821	0	33177	189	0	60.3668	0	39.4087	0.2245
HMP_2012	SRS016585	0	12838	0	4330	48	0	74.5702	0	25.151	0.27881
HMP_2012	SRS016753	0	46720	0	11617	95	0	79.9562	0	19.8812	0.162582
HMP_2012	SRS016954	0	61427	0	44626	314	0	57.7501	0	41.9547	0.295204
HMP_2012	SRS016989	0	52012	0	24781	123	0	67.6218	0	32.2183	0.159915
HMP_2012	SRS017103	0	86036	0	62749	55	0	57.8044	0	42.1587	0.0369524
HMP_2012	SRS017191	0	59745	0	37973	84	0	61.0877	0	38.8264	0.0858878
HMP_2012	SRS017247	0	45205	0	10553	30	0	81.03	0	18.9163	0.053775
HMP_2012	SRS017307	0	68616	0	61578	191	0	52.6257	0	47.2278	0.146489
HMP_2012	SRS017433	0	64834	0	32760	244	0	66.2667	0	33.4839	0.249392
HMP_2012	SRS017521	0	103710	0	72522	229	0	58.7722	0	41.098	0.129774
HMP_2012	SRS017701	0	64007	0	41286	180	0	60.6857	0	39.1437	0.17066
HMP_2012	SRS017821	1	64584	0	68085	210	0.000752559	48.6033	0	51.238	0.158037
HMP_2012	SRS018133	0	49683	0	14258	92	0	77.5897	0	22.2666	0.143676
HMP_2012	SRS018313	0	44137	2	25809	18	0	63.0835	0.00285853	36.8879	0.0257268
HMP_2012	SRS018351	0	62670	0	44407	0	0	58.528	0	41.472	0
HMP_2012	SRS018427	0	63755	0	54589	108	0	53.8235	0	46.0853	0.0911762
HMP_2012	SRS018575	0	42566	0	15103	88	0	73.6984	0	26.1492	0.152362
HMP_2012	SRS018656	0	40149	0	25209	11	0	61.419	0	38.5642	0.0168275
HMP_2012	SRS018817	0	56255	0	45886	247	0	54.943	0	44.8158	0.241239
HMP_2012	SRS019030	0	64198	0	32694	126	0	66.1712	0	33.6989	0.129873
HMP_2012	SRS019161	17	81019	0	86827	402	0.0101031	48.1496	0	51.6013	0.238909
HMP_2012	SRS019267	0	42256	0	28436	94	0	59.6954	0	40.1718	0.132795
HMP_2012	SRS019397	0	61484	0	38591	252	0	61.2836	0	38.4652	0.251179
HMP_2012	SRS019582	395	74234	0	85762	400	0.245661	46.168	0	53.3376	0.24877
HMP_2012	SRS019601	0	81577	0	47245	1	0	63.3249	0	36.6744	0.000776259
HMP_2012	SRS019685	142	70731	0	74709	377	0.0972876	48.4595	0	51.1849	0.258292
HMP_2012	SRS019787	0	53471	0	23797	6	0	69.1966	0	30.7956	0.00776458
HMP_2012	SRS019910	15	47817	0	36315	167	0.0177906	56.713	0	43.0711	0.198069
HMP_2012	SRS019968	0	51966	0	33135	24	0	61.0467	0	38.9251	0.0281938
HMP_2012	SRS020233	0	94467	0	111757	269	0	45.7483	0	54.1214	0.130271
HMP_2012	SRS020328	0	77698	0	91760	363	0	45.7529	0	54.0334	0.213754
HMP_2012	SRS020869	69	73536	0	88588	41	0.0425312	45.3271	0	54.6051	0.0252721
HMP_2012	SRS021484	0	68504	0	63547	183	0	51.8051	0	48.0565	0.138391
HMP_2012	SRS021948	0	74071	0	68254	354	0	51.9144	0	47.8375	0.248109
HMP_2012	SRS022071	0	67334	0	86483	297	0	43.691	0	56.1163	0.192714
HMP_2012	SRS022137	0	57359	0	49462	114	0	53.6391	0	46.2543	0.106607
HMP_2012	SRS022524	0	46218	0	33282	167	0	58.014	0	41.7764	0.209623
HMP_2012	SRS022609	59	72685	0	114559	275	0.0314536	38.7492	0	61.0727	0.146606
HMP_2012	SRS022713	0	42161	0	12338	0	0	77.3611	0	22.6389	0
HMP_2012	SRS023346	0	33614	0	17420	44	0	65.8092	0	34.1047	0.0861428
HMP_2012	SRS023526	0	80984	0	70280	94	0	53.5049	0	46.433	0.0621044
HMP_2012	SRS023583	0	59481	0	18036	91	0	76.6429	0	23.2399	0.117256
HMP_2012	SRS023829	0	24968	0	5631	95	0	81.3449	0	18.3456	0.309507
HMP_2012	SRS023914	337	64569	0	89765	171	0.217641	41.6999	0	57.972	0.110435
HMP_2012	SRS023971	0	36952	0	16021	76	0	69.6564	0	30.2004	0.143264
HMP_2012	SRS024009	0	45723	0	31407	357	0	59.0073	0	40.532	0.460722
HMP_2012	SRS024075	0	68431	0	35041	251	0	65.9748	0	33.7832	0.241991
HMP_2012	SRS024132	684	87489	0	110217	330	0.344203	44.0263	0	55.4635	0.166063
HMP_2012	SRS024265	0	40804	0	42024	210	0	49.1389	0	50.6082	0.252896
HMP_2012	SRS024331	0	76536	0	55987	248	0	57.6451	0	42.1681	0.186788
HMP_2012	SRS024388	0	53170	0	18703	273	0	73.6978	0	25.9238	0.378399
HMP_2012	SRS024435	76	78918	0	101006	207	0.0421737	43.793	0	56.05	0.114868
HMP_2012	SRS024549	0	36421	0	13363	4	0	73.1522	0	26.8398	0.00803406
HMP_2012	SRS024625	0	58616	0	30990	368	0	65.1477	0	34.4433	0.409007
HMP_2012	SRS042284	0	33906	1	16511	68	0	67.1592	0.00198075	32.7041	0.134691
HMP_2012	SRS042628	0	55264	0	68542	240	0	44.5512	0	55.2553	0.193477
HMP_2012	SRS043001	0	48305	0	17735	148	0	72.9815	0	26.7949	0.223605
HMP_2012	SRS043411	0	56084	0	49039	265	0	53.2167	0	46.5319	0.251452
HMP_2012	SRS043701	0	59373	0	30524	92	0	65.9781	0	33.9197	0.102235
HMP_2012	SRS045004	0	64379	0	37813	215	0	62.8658	0	36.9242	0.209947
HMP_2012	SRS045645	0	73707	0	47278	217	0	60.8134	0	39.0076	0.17904
HMP_2012	SRS045713	0	61835	0	24023	380	0	71.7027	0	27.8566	0.440641
HMP_2012	SRS047014	0	83390	0	74148	0	0	52.9333	0	47.0667	0
HMP_2012	SRS047044	0	58211	0	42703	342	0	57.4889	0	42.1733	0.337758
HMP_2012	SRS048164	0	78467	0	54214	342	0	58.9875	0	40.7554	0.257098
HMP_2012	SRS048870	2089	63525	0	55489	98	1.72358	52.4129	0	45.7826	0.0808574
HMP_2012	SRS049164	2	68350	0	57697	2	0.00158666	54.2241	0	45.7727	0.00158666
HMP_2012	SRS049712	0	60131	0	41212	360	0	59.1241	0	40.5219	0.353972
HMP_2012	SRS049900	0	34460	0	20662	8	0	62.5068	0	37.4787	0.0145112
HMP_2012	SRS049959	12	77873	0	129840	122	0.00577348	37.4665	0	62.469	0.058697
HMP_2012	SRS049995	0	88859	0	71063	284	0	55.4655	0	44.3573	0.177272
HMP_2012	SRS050299	0	57085	0	16292	90	0	77.7016	0	22.1759	0.122504
HMP_2012	SRS050422	0	93489	0	64007	50	0	59.3408	0	40.6275	0.0317368
HMP_2012	SRS050752	0	70999	0	65317	580	0	51.8635	0	47.7129	0.423679
HMP_2012	SRS050925	0	90165	0	66809	345	0	57.3135	0	42.4672	0.2193
HMP_2012	SRS051031	0	73294	0	116468	276	0	38.5681	0	61.2867	0.145234
HMP_2012	SRS051882	0	64706	0	33268	94	0	65.9807	0	33.9234	0.0958519
HMP_2012	SRS052027	0	56827	0	37263	101	0	60.3317	0	39.5611	0.107229
HMP_2012	SRS052697	17	84631	0	106234	388	0.00888796	44.2469	0	55.5414	0.202855
HMP_2012	SRS053214	0	70367	0	42664	121	0	62.188	0	37.705	0.106936
HMP_2012	SRS053335	0	49981	0	52798	161	0	48.5535	0	51.2901	0.156402
HMP_2012	SRS053398	0	75971	0	45756	258	0	62.279	0	37.5095	0.211501
HMP_2012	SRS054590	0	29145	0	14435	104	0	66.7178	0	33.0441	0.238073
HMP_2012	SRS054956	0	48459	0	41150	66	0	54.0385	0	45.8879	0.0735991
HMP_2012	SRS055982	0	60518	0	39009	89	0	60.7513	0	39.1594	0.0893431
HMP_2012	SRS056259	0	84004	0	41884	392	0	66.522	0	33.1676	0.310421
HMP_2012	SRS056519	0	54311	0	29824	84	0	64.4878	0	35.4124	0.09974
HMP_2012	SRS057478	0	43585	0	11654	0	0	78.9026	0	21.0974	0
HMP_2012	SRS057717	0	31815	0	13922	0	0	69.5607	0	30.4393	0
HMP_2012	SRS058723	0	41009	0	18495	23	0	68.8914	0	31.0699	0.0386379
HMP_2012	SRS058770	0	72873	0	41151	94	0	63.8576	0	36.06	0.0823709
HMP_2012	SRS062427	0	44615	0	15332	88	0	74.315	0	25.5384	0.146581
HMP_2012	SRS063040	0	84927	0	76583	182	0	52.5239	0	47.3635	0.11256
HMP_2012	SRS063985	0	63498	0	67246	261	0	48.4699	0	51.3309	0.199229
HMP_2012	SRS064276	0	82300	0	93999	86	0	46.6593	0	53.2919	0.048757
HMP_2012	SRS064557	0	46197	0	30187	18	0	60.4657	0	39.5107	0.0235596
HMP_2012	SRS064645	0	27872	0	12014	2	0	69.8757	0	30.1193	0.00501404
HMP_2012	SRS065504	2221	74852	0	81750	413	1.39479	47.007	0	51.3389	0.259363
HMP_2012	SRS075398	0	29540	0	9273	92	0	75.9285	0	23.835	0.236473
HMP_2012	SRS077730	0	65270	0	37976	102	0	63.1556	0	36.7458	0.0986957
HMP_2012	SRS078176	0	64467	0	53835	152	0	54.4237	0	45.448	0.12832
HanniganGD_2017	MG100125	0	16596	0	11788	98	0	58.2684	0	41.3875	0.344077
HanniganGD_2017	MG100126	267	11843	0	15435	109	0.965502	42.8256	0	55.8147	0.394156
HanniganGD_2017	MG100127	0	13539	0	9882	74	0	57.625	0	42.06	0.314961
HanniganGD_2017	MG100128	746	16906	0	10813	7	2.62012	59.3776	0	37.9777	0.0245856
HanniganGD_2017	MG100129	0	22762	0	13218	62	0	63.1541	0	36.6739	0.172022
HanniganGD_2017	MG100130	682	14119	0	9587	268	2.76606	57.264	0	38.883	1.08696
HanniganGD_2017	MG100131	0	21760	0	8886	78	0	70.8241	0	28.922	0.253873
HanniganGD_2017	MG100132	40	29155	0	15885	29	0.0886741	64.6323	0	35.2147	0.0642887
HanniganGD_2017	MG100133	0	21406	0	19826	90	0	51.8029	0	47.9793	0.217802
HanniganGD_2017	MG100134	0	24934	0	7343	90	0	77.0353	0	22.6867	0.278061
HanniganGD_2017	MG100136	0	13254	0	13167	244	0	49.7056	0	49.3793	0.915057
HanniganGD_2017	MG100137	59	18956	0	7613	10	0.221488	71.1615	0	28.5795	0.0375404
HanniganGD_2017	MG100138	1374	21585	0	12971	69	3.81677	59.96	0	36.0316	0.191672
HanniganGD_2017	MG100139	4	21635	0	8055	18	0.0134626	72.8157	0	27.1103	0.0605816
HanniganGD_2017	MG100140	1	14837	0	9989	52	0.00401945	59.6366	0	40.1503	0.209012
HanniganGD_2017	MG100141	171	22449	0	10006	99	0.522536	68.5989	0	30.576	0.302521
HanniganGD_2017	MG100143	0	25884	0	12048	13	0	68.2145	0	31.7512	0.0342601
HanniganGD_2017	MG100144	0	19204	0	10120	59	0	65.3575	0	34.4417	0.200796
HanniganGD_2017	MG100145	1	26559	0	16111	141	0.00233579	62.0363	0	37.632	0.329347
HanniganGD_2017	MG100146	4	21613	0	12824	35	0.0116023	62.69	0	37.1969	0.10152
HanniganGD_2017	MG100147	18	25635	1	5710	2	0.057387	81.7286	0.00318817	18.2044	0.00637633
HanniganGD_2017	MG100148	0	18435	0	1916	1	0	90.5808	0	9.41431	0.00491352
HanniganGD_2017	MG100149	0	19357	0	4484	0	0	81.1921	0	18.8079	0
HanniganGD_2017	MG100150	0	15939	0	4783	99	0	76.5525	0	22.972	0.475481
HanniganGD_2017	MG100151	0	19670	0	8110	4	0	70.7961	0	29.1895	0.0143968
HanniganGD_2017	MG100152	1112	19933	0	10401	326	3.49994	62.7376	0	32.7364	1.02606
HanniganGD_2017	MG100153	0	23013	0	20301	4	0	53.1257	0	46.865	0.00923404
HanniganGD_2017	MG100154	0	26970	1	25202	150	0	51.5452	0.00191121	48.1662	0.286681
HanniganGD_2017	MG100155	0	13059	1	8307	1	0	61.1148	0.0046799	38.8759	0.0046799
HanniganGD_2017	MG100156	0	15161	0	6533	0	0	69.8857	0	30.1143	0
HanniganGD_2017	MG100157	0	22561	0	10685	45	0	67.7691	0	32.0958	0.135172
HanniganGD_2017	MG100158	0	23864	0	8596	102	0	73.2879	0	26.3989	0.313249
HanniganGD_2017	MG100159	0	15012	0	12893	0	0	53.7968	0	46.2032	0
HanniganGD_2017	MG100160	0	10270	0	5275	1	0	66.062	0	33.9316	0.00643252
HanniganGD_2017	MG100161	0	26763	0	7824	128	0	77.0935	0	22.5378	0.368717
HanniganGD_2017	MG100162	0	7457	1	5969	173	0	54.8309	0.00735294	43.8897	1.27206
HanniganGD_2017	MG100164	362	4002	0	4309	4	4.17195	46.1219	0	49.66	0.0460989
HanniganGD_2017	MG100165	0	33587	0	9008	52	0	78.7558	0	21.1222	0.121931
HanniganGD_2017	MG100166	0	23788	0	13896	5	0	63.1166	0	36.8702	0.0132665
HanniganGD_2017	MG100167	21	15769	0	17918	39	0.0622278	46.7271	0	53.0951	0.115566
HanniganGD_2017	MG100168	0	16245	0	2852	3	0	85.0524	0	14.9319	0.0157068
HanniganGD_2017	MG100169	177	13511	0	4280	3	0.98492	75.1822	0	23.8161	0.0166936
HanniganGD_2017	MG100170	0	12861	0	14218	44	0	47.4173	0	52.4205	0.162224
HanniganGD_2017	MG100171	0	13820	0	20953	67	0	39.667	0	60.1406	0.192308
HanniganGD_2017	MG100172	0	12693	0	11648	9	0	52.1273	0	47.8357	0.036961
HanniganGD_2017	MG100173	0	35105	0	11486	45	0	75.2745	0	24.629	0.096492
HanniganGD_2017	MG100174	1054	19727	0	18327	0	2.6951	50.4424	0	46.8625	0
HanniganGD_2017	MG100175	10	25366	0	9264	14	0.0288567	73.1979	0	26.7328	0.0403994
HanniganGD_2017	MG100176	0	17781	0	9213	49	0	65.7508	0	34.068	0.181193
HanniganGD_2017	MG100177	0	13887	0	5497	79	0	71.3508	0	28.2433	0.405898
HanniganGD_2017	MG100178	0	35681	0	46158	50	0	43.5724	0	56.3665	0.0610583
HanniganGD_2017	MG100179	435	37780	0	23247	1	0.707743	61.4679	0	37.8228	0.001627
HanniganGD_2017	MG100180	7	31786	0	29081	7	0.0114978	52.21	0	47.767	0.0114978
HanniganGD_2017	MG100181	1383	23539	0	13156	0	3.63202	61.8178	0	34.5501	0
HanniganGD_2017	MG100182	0	24119	0	18879	5	0	56.0868	0	43.9016	0.0116271
HanniganGD_2017	MG100184	0	17067	0	7637	3	0	69.0776	0	30.9103	0.0121423
HanniganGD_2017	MG100185	145	8184	0	3101	1	1.26848	71.5948	0	27.128	0.00874814
HanniganGD_2017	MG100186	0	8375	0	6013	0	0	58.2082	0	41.7918	0
HanniganGD_2017	MG100188	28	4534	0	3529	0	0.346064	56.0376	0	43.6164	0
HanniganGD_2017	MG100189	0	9381	0	3180	77	0	74.2285	0	25.1622	0.609274
HanniganGD_2017	MG100190	0	9969	0	2793	0	0	78.1147	0	21.8853	0
HanniganGD_2017	MG100191	0	14740	0	7474	9	0	66.3277	0	33.6318	0.0404986
HanniganGD_2017	MG100192	632	7852	0	9761	14	3.46131	43.0035	0	53.4586	0.0766745
HanniganGD_2017	MG100193	0	10194	0	11544	17	0	46.8582	0	53.0637	0.078143
HanniganGD_2017	MG100194	0	6170	0	859	58	0	87.0608	0	12.1208	0.8184
HanniganGD_2017	MG100195	0	17622	0	3036	90	0	84.9335	0	14.6327	0.433777
HanniganGD_2017	MG100196	0	12088	0	5763	34	0	67.5874	0	32.2225	0.190103
HanniganGD_2017	MG100198	0	18040	0	9410	0	0	65.7195	0	34.2805	0
HanniganGD_2017	MG100199	0	14722	0	6284	163	0	69.5451	0	29.6849	0.769994
HanniganGD_2017	MG100200	0	8644	0	2240	12	0	79.3319	0	20.558	0.110132
HanniganGD_2017	MG100201	188	20537	0	10222	94	0.605651	66.1609	0	32.9306	0.302825
HanniganGD_2017	MG100202	0	20041	0	8295	91	0	70.4999	0	29.18	0.320118
HanniganGD_2017	MG100203	1131	26374	0	19438	1	2.40925	56.1818	0	41.4068	0.0021302
HanniganGD_2017	MG100204	1367	29178	0	24653	39	2.47479	52.8233	0	44.6313	0.0706048
HanniganGD_2017	MG100205	0	26285	0	13618	2	0	65.8689	0	34.126	0.0050119
HanniganGD_2017	MG100206	392	20733	0	8973	228	1.29262	68.3671	0	29.5885	0.75183
HanniganGD_2017	MG100207	0	22025	0	9847	0	0	69.1045	0	30.8955	0
HanniganGD_2017	MG100208	0	15320	0	6388	1	0	70.5698	0	29.4256	0.00460638
HeQ_2017	RSZAXPI003062-102	0	50104	0	5746	815	0	88.4214	0	10.1403	1.43828
HeQ_2017	RSZAXPI003063-104	0	37786	0	20366	9	0	64.9679	0	35.0166	0.0154743
HeQ_2017	RSZAXPI003065-105	0	58374	0	25178	0	0	69.8655	0	30.1345	0
HeQ_2017	RSZAXPI003069-101	0	52237	0	22557	183	0	69.6707	0	30.0852	0.244075
HeQ_2017	RSZAXPI003077-109	0	63836	0	57721	132	0	52.4583	0	47.4332	0.108473
HeQ_2017	RSZAXPI003078-111	0	41523	0	8512	0	0	82.9879	0	17.0121	0
HeQ_2017	RSZAXPI003079-113	1	95431	0	36572	262	0.000756052	72.1508	0	27.6503	0.198086
HeQ_2017	RSZAXPI003080-114	0	82970	0	33219	73	0	71.3647	0	28.5725	0.0627892
HeQ_2017	RSZAXPI003081-115	0	67873	0	47680	47	0	58.7137	0	41.2457	0.0406574
HeQ_2017	RSZAXPI003082-116	0	52679	0	68901	0	0	43.3287	0	56.6713	0
HeQ_2017	RSZAXPI003083-117	0	22386	0	6856	0	0	76.5543	0	23.4457	0
HeQ_2017	RSZAXPI003093-124	0	33553	0	3218	86	0	91.0356	0	8.73104	0.233334
HeQ_2017	RSZAXPI003094-125	0	69841	0	15643	1	0	81.6997	0	18.2991	0.0011698
HeQ_2017	RSZAXPI003095-129	0	69794	0	24022	92	0	74.3217	0	25.5804	0.0979682
HeQ_2017	RSZAXPI003096-130	0	54023	0	25805	0	0	67.6742	0	32.3258	0
HeQ_2017	RSZAXPI003097-131	0	41512	7	13370	3	0	75.6249	0.0127523	24.3569	0.00546528
HeQ_2017	RSZAXPI003098-132	0	35401	0	6425	2	0	84.6347	0	15.3605	0.00478149
HeQ_2017	RSZAXPI003099-133	0	94237	0	52659	261	0	64.0384	0	35.7842	0.177362
HeQ_2017	RSZAXPI003101-139	0	67902	0	35359	71	0	65.7125	0	34.2188	0.0687106
HeQ_2017	RSZAXPI003102-140	0	63792	0	47308	91	0	57.3715	0	42.5466	0.0818412
HeQ_2017	RSZAXPI003103-141	0	47019	0	62333	0	0	42.9978	0	57.0022	0
HeQ_2017	RSZAXPI003104-142	28	86043	0	49534	158	0.0206242	63.3774	0	36.4856	0.116379
HeQ_2017	RSZAXPI003105-143	0	71466	0	66034	12	0	51.9707	0	48.0205	0.00872651
HeQ_2017	RSZAXPI003106-145	0	99153	0	33082	116	0	74.9167	0	24.9957	0.0876457
HeQ_2017	RSZAXPI003107-147	0	38613	0	15064	0	0	71.9358	0	28.0642	0
HeQ_2017	RSZAXPI003108-148	0	17078	0	127	0	0	99.2618	0	0.738158	0
HeQ_2017	RSZAXPI003109-149	0	50428	0	23902	0	0	67.8434	0	32.1566	0
HeQ_2017	SZAXPI029460-123	0	69564	0	40119	99	0	63.3656	0	36.5442	0.0901787
HeQ_2017	SZAXPI029461-129	583	83088	0	56759	201	0.41456	59.0823	0	40.3602	0.142927
HeQ_2017	SZAXPI029462-133	0	61045	0	47305	50	0	56.3146	0	43.6393	0.0461255
HeQ_2017	SZAXPI029463-136	0	73637	0	34321	118	0	68.1345	0	31.7564	0.109182
HeQ_2017	SZAXPI029464-140	0	77630	0	58341	197	0	57.0105	0	42.8449	0.144674
HeQ_2017	SZAXPI029466-158	0	70464	0	27933	239	0	71.4384	0	28.3193	0.242305
HeQ_2017	SZAXPI029467-166	0	46022	0	32624	186	0	58.3798	0	41.3842	0.235945
HeQ_2017	SZAXPI029468-169	0	61376	0	37117	0	0	62.3151	0	37.6849	0
HeQ_2017	SZAXPI029469-27	0	56324	0	23020	0	0	70.9871	0	29.0129	0
HeQ_2017	SZAXPI029471-33	0	73176	0	12801	0	0	85.1111	0	14.8889	0
HeQ_2017	SZAXPI029473-40	0	91614	0	27909	272	0	76.4756	0	23.2973	0.227055
HeQ_2017	SZAXPI029474-42	0	40682	0	14603	0	0	73.586	0	26.414	0
HeQ_2017	SZAXPI029475-44	0	69742	0	32267	109	0	68.2955	0	31.5978	0.106739
HeQ_2017	SZAXPI029476-50	0	42341	0	5963	2	0	87.6516	0	12.3442	0.00414027
HeQ_2017	SZAXPI029479-64	0	25511	0	20642	0	0	55.2748	0	44.7252	0
HeQ_2017	SZAXPI029480-66	0	60560	0	26566	307	0	69.2645	0	30.3844	0.351126
HeQ_2017	SZAXPI029482-77	0	64388	0	13819	57	0	82.2703	0	17.6569	0.0728304
HeQ_2017	SZAXPI029483-78	0	91473	0	15187	78	0	85.6986	0	14.2283	0.0730761
HeQ_2017	SZAXPI029484-80	0	68634	0	21326	42	0	76.2583	0	23.695	0.0466656
HeQ_2017	SZAXPI029485-81	0	74157	0	28364	0	0	72.3335	0	27.6665	0
HeQ_2017	SZAXPI029486-84	0	78095	0	30450	0	0	71.9471	0	28.0529	0
HeQ_2017	SZAXPI029489-87	0	68702	0	53887	94	0	55.9996	0	43.9238	0.0766202
HeQ_2017	SZAXPI029490-88	0	66195	0	128357	53	0	34.0151	0	65.9577	0.0272347
HeQ_2017	SZAXPI029491-89	0	79576	0	47779	615	0	62.1833	0	37.3361	0.480581
HeQ_2017	SZAXPI029492-90	0	32994	0	45157	203	0	42.1089	0	57.632	0.259081
HeQ_2017	SZAXPI029493-93	0	64761	0	24799	1	0	72.3094	0	27.6895	0.00111656
HeQ_2017	SZAXPI029494-94	0	19919	0	20669	52	0	49.0133	0	50.8588	0.127953
HeQ_2017	SZAXPI029495-96	0	110144	0	55721	9	0	66.4022	0	33.5924	0.00542581
HeQ_2017	SZAXPI029496-97	0	41765	0	10349	1	0	80.1401	0	19.858	0.00191883
HeQ_2017	SZAXPI029497-98	0	44196	0	13034	69	0	77.1322	0	22.7473	0.120421
HeQ_2017	SZAXPI029498-99	0	56231	0	63443	130	0	46.9358	0	52.9557	0.108511
HeQ_2017	SZAXPI029499-101	0	91407	0	66689	103	0	57.7798	0	42.1551	0.0651079
HeQ_2017	SZAXPI029500-102	0	102752	0	37299	169	0	73.2791	0	26.6003	0.120525
HeQ_2017	SZAXPI029501-104	0	79166	0	40376	315	0	66.0504	0	33.6868	0.262813
HeQ_2017	SZAXPI029502-105	0	72264	0	40027	10	0	64.3485	0	35.6426	0.00890464
HeQ_2017	SZAXPI029503-106	0	32137	0	3277	0	0	90.7466	0	9.2534	0
HeQ_2017	SZAXPI029541-107	0	70825	0	17103	0	0	80.5489	0	19.4511	0
HeQ_2017	SZAXPI029542-108	0	10597	0	2006	6	0	84.0431	0	15.9093	0.0475851
HeQ_2017	SZAXPI029544-123	0	53010	0	34622	191	0	60.36	0	39.4225	0.217483
HeQ_2017	SZAXPI029545-129	0	54069	0	478	258	0	98.6571	0	0.872183	0.47076
HeQ_2017	SZAXPI029546-133	0	70814	0	27290	0	0	72.1826	0	27.8174	0
HeQ_2017	SZAXPI029548-140	0	21882	0	22712	0	0	49.0694	0	50.9306	0
HeQ_2017	SZAXPI029549-142	0	52016	0	23912	54	0	68.4583	0	31.4706	0.0710695
HeQ_2017	SZAXPI029550-158	0	65901	0	17698	208	0	78.6342	0	21.1176	0.248189
HeQ_2017	SZAXPI029551-166	0	61113	0	107740	105	0	36.1705	0	63.7673	0.0621456
HeQ_2017	SZAXPI029552-169	0	74194	0	67451	0	0	52.3802	0	47.6198	0
HeQ_2017	SZAXPI029553-32	0	68334	0	40402	180	0	62.7401	0	37.0946	0.165265
HeQ_2017	SZAXPI029554-33	129	54964	0	119529	44	0.0738552	31.4681	0	68.4329	0.0251909
HeQ_2017	SZAXPI029555-35	0	116931	0	68216	261	0	63.0669	0	36.7924	0.140771
HeQ_2017	SZAXPI029556-40	0	61674	0	58375	188	0	51.2937	0	48.5499	0.156358
HeQ_2017	SZAXPI029557-42	4	76181	0	46081	0	0.00327156	62.3076	0	37.6891	0
HeQ_2017	SZAXPI029558-44	1	64318	0	58053	0	0.00081718	52.5594	0	47.4398	0
HeQ_2017	SZAXPI029559-50	0	69042	0	53742	91	0	56.1888	0	43.7371	0.074059
HeQ_2017	SZAXPI029560-51	1856	76778	0	136907	262	0.860044	35.5778	0	63.4407	0.121407
HeQ_2017	SZAXPI029561-52	0	83074	0	53119	105	0	60.9503	0	38.9727	0.0770371
HeQ_2017	SZAXPI029563-66	0	76261	0	60938	96	0	55.5454	0	44.3847	0.0699224
HeQ_2017	SZAXPI029564-74	0	73723	0	67637	2	0	52.1519	0	47.8467	0.00141481
HeQ_2017	SZAXPI029565-77	0	83127	0	43765	73	0	65.4724	0	34.4701	0.0574962
HeQ_2017	SZAXPI029566-78	0	87371	0	70586	537	0	55.1257	0	44.5354	0.338814
HeQ_2017	SZAXPI029567-80	0	96586	0	65601	4	0	59.5508	0	40.4468	0.00246623
HeQ_2017	SZAXPI029568-81	0	99707	0	63609	70	0	61.0254	0	38.9317	0.0428433
HeQ_2017	SZAXPI029569-84	0	82330	0	56091	149	0	59.414	0	40.4785	0.107527
HeQ_2017	SZAXPI029570-85	0	92730	0	81477	0	0	53.2298	0	46.7702	0
HeQ_2017	SZAXPI029571-86	0	80876	0	99971	409	0	44.6198	0	55.1546	0.225648
HeQ_2017	SZAXPI029572-87	0	81395	0	51756	44	0	61.1097	0	38.8573	0.0330343
HeQ_2017	SZAXPI029573-88	0	97262	0	102485	157	0	48.6544	0	51.2671	0.0785377
HeQ_2017	SZAXPI029574-89	0	72483	0	56560	0	0	56.1696	0	43.8304	0
HeQ_2017	SZAXPI029575-90	0	80892	0	46250	0	0	63.6234	0	36.3766	0
HeQ_2017	SZAXPI029576-93	0	91237	0	72386	101	0	55.7261	0	44.2122	0.0616892
HeQ_2017	SZAXPI029577-94	0	94311	0	48472	2	0	66.0511	0	33.9475	0.00140071
HeQ_2017	SZAXPI029578-96	0	96096	0	41338	64	0	69.889	0	30.0644	0.0465461
HeQ_2017	SZAXPI029579-97	0	85400	0	32179	0	0	72.632	0	27.368	0
HeQ_2017	SZAXPI029580-98	0	85473	0	33700	0	0	71.7218	0	28.2782	0
HeQ_2017	SZAXPI029581-99	0	88801	0	68140	109	0	56.5431	0	43.3875	0.0694046
HeQ_2017	SZAXPI029582-100	0	72424	0	52606	4	0	57.9234	0	42.0734	0.00319913
HeQ_2017	SZAXPI029583-101	0	69267	0	41692	0	0	62.4258	0	37.5742	0
HeQ_2017	SZAXPI029584-102	0	73958	0	87088	25	0	45.9164	0	54.0681	0.0155211
HeQ_2017	SZAXPI029585-104	0	84737	0	83924	169	0	50.1907	0	49.7092	0.100101
HeQ_2017	SZAXPI029586-105	0	67083	0	52501	249	0	55.9804	0	43.8118	0.207789
HeQ_2017	SZAXPI029587-106	0	62472	0	46679	66	0	57.1999	0	42.7397	0.0604302
HeQ_2017	SZAXPI029588-107	0	53909	0	40006	226	0	57.2641	0	42.4958	0.240065
HeQ_2017	SZAXPI029589-108	0	83617	0	84397	51	0	49.7528	0	50.2169	0.0303454
HeQ_2017	SZAXPI029590-113	0	64626	0	46498	0	0	58.1567	0	41.8433	0
HeQ_2017	SZAXPI029591-123	0	63243	0	55393	213	0	53.2129	0	46.6079	0.179219
HeQ_2017	SZAXPI029592-129	0	64860	0	56834	188	0	53.2154	0	46.6303	0.154248
HeQ_2017	SZAXPI029593-133	0	68829	0	73746	67	0	48.253	0	51.7001	0.0469707
HeQ_2017	SZAXPI029594-136	0	65815	0	81699	264	0	44.5364	0	55.285	0.178646
HeQ_2017	SZAXPI029596-142	0	105283	0	86678	201	0	54.7887	0	45.1067	0.104599
HeQ_2017	SZAXPI029597-158	0	76849	0	56067	110	0	57.7699	0	42.1474	0.0826906
HeQ_2017	SZAXPI029598-166	0	71140	0	72854	324	0	49.2939	0	50.4816	0.224504
HeQ_2017	SZAXPI029599-169	0	75881	0	41898	93	0	64.3758	0	35.5453	0.0788991
HeQ_2017	SZAXPI029600-27	0	86428	0	94036	424	0	47.7798	0	51.9858	0.234399
HeQ_2017	SZAXPI029601-32	0	74610	0	79896	238	0	48.2151	0	51.6311	0.153802
HeQ_2017	SZAXPI029602-33	0	81167	0	53229	110	0	60.3445	0	39.5737	0.0817807
HeQ_2017	SZAXPI029670-27	0	65028	0	83404	39	0	43.7985	0	56.1753	0.0262678
IjazUZ_2017	S101_a_WGS	14	30966	0	15580	341	0.0298501	66.0242	0	33.2189	0.727063
IjazUZ_2017	S102_a_WGS	0	21452	0	15502	218	0	57.7101	0	41.7034	0.586463
IjazUZ_2017	S103_a_WGS	2	5613	0	4904	138	0.018767	52.6696	0	46.0167	1.29492
IjazUZ_2017	S117_a_WGS	0	32209	0	24577	10	0	56.71	0	43.2724	0.0176069
IjazUZ_2017	S119_a_WGS	0	45756	0	38276	182	0	54.333	0	45.4509	0.216116
IjazUZ_2017	S128_a_WGS	1652	19997	0	21781	176	3.78847	45.8584	0	49.9495	0.403614
IjazUZ_2017	S130_a_WGS	0	22759	0	31683	178	0	41.6679	0	58.0062	0.325888
IjazUZ_2017	S132_a_WGS	0	37775	0	46164	139	0	44.9285	0	54.9062	0.165323
IjazUZ_2017	S134_a_WGS	0	50643	0	41256	83	0	55.0575	0	44.8523	0.090235
IjazUZ_2017	S138_a_WGS	1852	38711	0	44862	102	2.1654	45.2617	0	52.4536	0.119261
IjazUZ_2017	S139_a_WGS	0	48886	0	28258	0	0	63.3698	0	36.6302	0
IjazUZ_2017	S13_a_WGS	0	47699	0	25336	36	0	65.2776	0	34.6731	0.0492672
IjazUZ_2017	S140_a_WGS	1874	21790	0	18492	321	4.4118	51.2983	0	43.5341	0.755703
IjazUZ_2017	S142_a_WGS	0	22077	0	28855	142	0	43.2255	0	56.4965	0.278028
IjazUZ_2017	S144_a_WGS	0	36464	0	43028	5	0	45.8684	0	54.1253	0.00628955
IjazUZ_2017	S146_a_WGS	0	35288	0	30282	202	0	53.652	0	46.0409	0.307122
IjazUZ_2017	S148_a_WGS	0	1904	0	4121	0	0	31.6017	0	68.3983	0
IjazUZ_2017	S149_a_WGS	0	30946	0	16428	0	0	65.3228	0	34.6772	0
IjazUZ_2017	S14_a_WGS	0	57254	0	26266	0	0	68.5512	0	31.4488	0
IjazUZ_2017	S150_a_WGS	0	36460	0	19753	0	0	64.8604	0	35.1396	0
IjazUZ_2017	S151_a_WGS	0	44023	0	16217	1	0	73.0781	0	26.9202	0.00166
IjazUZ_2017	S152_a_WGS	0	32921	0	14959	0	0	68.7573	0	31.2427	0
IjazUZ_2017	S153_a_WGS	0	43679	0	30534	65	0	58.8048	0	41.1077	0.0875091
IjazUZ_2017	S154_a_WGS	1841	31145	0	49434	75	2.23165	37.7538	0	59.9236	0.0909146
IjazUZ_2017	S155_a_WGS	0	40328	0	18317	9	0	68.7558	0	31.2289	0.0153442
IjazUZ_2017	S156_a_WGS	0	15304	0	9706	9	0	61.1695	0	38.7945	0.0359727
IjazUZ_2017	S157_a_WGS	0	38178	0	18596	103	0	67.1238	0	32.6951	0.181093
IjazUZ_2017	S158_a_WGS	0	35111	0	19342	119	0	64.3389	0	35.4431	0.218061
IjazUZ_2017	S159_a_WGS	1921	40407	0	57496	16	1.92408	40.4718	0	57.5881	0.0160256
IjazUZ_2017	S15_a_WGS	0	20542	0	6363	0	0	76.3501	0	23.6499	0
IjazUZ_2017	S160_a_WGS	1873	33730	0	37386	0	2.56614	46.2124	0	51.2214	0
IjazUZ_2017	S161_a_WGS	709	22564	0	22338	53	1.55265	49.4131	0	48.9182	0.116065
IjazUZ_2017	S162_a_WGS	0	37033	0	30347	3	0	54.959	0	45.0366	0.00445216
IjazUZ_2017	S163_a_WGS	212	42374	0	47790	270	0.233877	46.7467	0	52.7216	0.297862
IjazUZ_2017	S164_a_WGS	1832	40106	0	40334	0	2.22676	48.7481	0	49.0252	0
IjazUZ_2017	S165_a_WGS	1872	26698	0	30290	63	3.17703	45.31	0	51.4061	0.106919
IjazUZ_2017	S166_a_WGS	2017	30843	0	43946	8	2.62582	40.1528	0	57.2109	0.0104148
IjazUZ_2017	S167_a_WGS	0	57061	0	70550	45	0	44.699	0	55.2657	0.035251
IjazUZ_2017	S16_a_WGS	0	33048	0	12972	0	0	71.8123	0	28.1877	0
IjazUZ_2017	S17_a_WGS	0	36389	0	12356	4	0	74.6456	0	25.3462	0.0082053
IjazUZ_2017	S18_a_WGS	1496	25817	0	22129	187	3.01437	52.02	0	44.5888	0.376796
IjazUZ_2017	S1_a_WGS	0	26668	0	12916	10	0	67.3536	0	32.6211	0.0252564
IjazUZ_2017	S26_a_WGS	0	15721	0	12457	7	0	55.7779	0	44.1973	0.0248359
IjazUZ_2017	S27_a_WGS	0	29013	0	13841	0	0	67.702	0	32.298	0
IjazUZ_2017	S28_a_WGS	0	34817	0	6917	0	0	83.426	0	16.574	0
IjazUZ_2017	S29_a_WGS	0	25201	0	5220	0	0	82.8408	0	17.1592	0
IjazUZ_2017	S2_a_WGS	0	25880	0	32637	0	0	44.2265	0	55.7735	0
IjazUZ_2017	S30_a_WGS	0	17476	0	3334	1	0	83.9748	0	16.0204	0.00480515
IjazUZ_2017	S31_a_WGS	0	26863	0	5513	0	0	82.972	0	17.028	0
IjazUZ_2017	S32_a_WGS	0	17966	0	11629	56	0	60.5915	0	39.2196	0.188864
IjazUZ_2017	S33_a_WGS	0	23614	0	21655	0	0	52.1637	0	47.8363	0
IjazUZ_2017	S34_a_WGS	0	20919	0	22378	0	0	48.3151	0	51.6849	0
IjazUZ_2017	S35_a_WGS	0	37689	0	38259	0	0	49.6247	0	50.3753	0
IjazUZ_2017	S36_a_WGS	0	28198	0	16916	0	0	62.5039	0	37.4961	0
IjazUZ_2017	S3_a_WGS	0	20704	0	20969	0	0	49.682	0	50.318	0
IjazUZ_2017	S43_a_WGS	1887	27151	0	29123	146	3.23632	46.5656	0	49.9477	0.250399
IjazUZ_2017	S45_a_WGS	0	25752	0	14704	131	0	63.4489	0	36.2283	0.322763
IjazUZ_2017	S46_a_WGS	0	35648	0	16209	0	0	68.7429	0	31.2571	0
IjazUZ_2017	S47_a_WGS	0	15442	0	21625	0	0	41.6597	0	58.3403	0
IjazUZ_2017	S48_a_WGS	0	19457	0	14069	0	0	58.0356	0	41.9644	0
IjazUZ_2017	S49_a_WGS	0	17586	0	15168	0	0	53.6912	0	46.3088	0
IjazUZ_2017	S4_a_WGS	0	38512	0	50446	37	0	43.2743	0	56.6841	0.0415754
IjazUZ_2017	S50_a_WGS	0	23530	0	19951	144	0	53.937	0	45.733	0.330086
IjazUZ_2017	S51_a_WGS	0	9907	0	9265	75	0	51.473	0	48.1374	0.389671
IjazUZ_2017	S52_a_WGS	0	36452	0	16867	76	0	68.2686	0	31.5891	0.142335
IjazUZ_2017	S53_a_WGS	0	26845	0	13939	92	0	65.6742	0	34.1007	0.225071
IjazUZ_2017	S54_a_WGS	0	34158	0	25288	105	0	57.3592	0	42.4644	0.176319
IjazUZ_2017	S55_a_WGS	0	44155	0	23897	77	0	64.8109	0	35.0761	0.113021
IjazUZ_2017	S56_a_WGS	0	38000	0	11686	274	0	76.0608	0	23.3907	0.548439
IjazUZ_2017	S57_a_WGS	0	31032	0	8775	225	0	77.518	0	21.92	0.56205
IjazUZ_2017	S58_a_WGS	0	36101	0	18363	160	0	66.09	0	33.6171	0.292912
IjazUZ_2017	S59_a_WGS	0	22097	0	6751	293	0	75.8279	0	23.1667	1.00546
IjazUZ_2017	S5_a_WGS	0	29660	0	26663	4	0	52.6568	0	47.3361	0.00710139
IjazUZ_2017	S60_a_WGS	0	46318	0	30451	236	0	60.1493	0	39.5442	0.306474
IjazUZ_2017	S62_a_WGS	0	37262	0	8172	121	0	81.7956	0	17.9388	0.265613
IjazUZ_2017	S63_a_WGS	0	12669	0	5113	1	0	71.2422	0	28.7522	0.00562335
IjazUZ_2017	S64_a_WGS	0	37663	0	9287	0	0	80.2194	0	19.7806	0
IjazUZ_2017	S65_a_WGS	0	21839	0	3532	0	0	86.0786	0	13.9214	0
IjazUZ_2017	S66_a_WGS	0	60466	0	32689	111	0	64.8318	0	35.0492	0.119014
IjazUZ_2017	S67_a_WGS	1882	28790	0	21665	4	3.59565	55.0047	0	41.392	0.00764219
IjazUZ_2017	S68_a_WGS	0	12535	0	295	0	0	97.7007	0	2.2993	0
IjazUZ_2017	S69_a_WGS	0	3799	0	55	15	0	98.1907	0	1.42156	0.387697
IjazUZ_2017	S6_a_WGS	0	44592	0	43616	11	0	50.5469	0	49.4406	0.012469
IjazUZ_2017	S70_a_WGS	0	1256	0	19	0	0	98.5098	0	1.4902	0
IjazUZ_2017	S71_a_WGS	0	46373	0	18675	0	0	71.2904	0	28.7096	0
IjazUZ_2017	S72_a_WGS	0	41535	0	25961	40	0	61.5005	0	38.4402	0.0592277
IjazUZ_2017	S73_a_WGS	0	52714	0	39364	228	0	57.1079	0	42.6451	0.247005
IjazUZ_2017	S79_a_WGS	0	48794	0	40837	196	0	54.32	0	45.4618	0.218197
IjazUZ_2017	S80_a_WGS	1949	49677	0	43106	87	2.0555	52.3914	0	45.4614	0.0917538
IjazUZ_2017	S81_a_WGS	172	17624	0	12562	0	0.566572	58.0539	0	41.3795	0
IjazUZ_2017	S82_a_WGS	0	17630	0	14168	0	0	55.4437	0	44.5563	0
IjazUZ_2017	S83_a_WGS	1357	60367	0	53054	62	1.18164	52.5662	0	46.1982	0.0539882
IjazUZ_2017	S84_a_WGS	1286	3728	0	3397	0	15.2895	44.3229	0	40.3876	0
IjazUZ_2017	S87_a_WGS	0	27807	0	31711	2	0	46.7188	0	53.2779	0.00336022
KarlssonFH_2013	S112	0	36348	0	45090	159	0	44.5458	0	55.2594	0.19486
KarlssonFH_2013	S118	0	48640	0	62123	653	0	43.6562	0	55.7577	0.586092
KarlssonFH_2013	S121	0	49499	0	53726	151	0	47.8825	0	51.9714	0.146069
KarlssonFH_2013	S126	1915	30821	0	75882	66	1.76199	28.3584	0	69.8189	0.0607265
KarlssonFH_2013	S127	649	38538	0	63589	196	0.630268	37.4257	0	61.7537	0.190343
KarlssonFH_2013	S131	1974	29630	0	68812	249	1.96096	29.4343	0	68.3574	0.247355
KarlssonFH_2013	S137	1370	3810	0	14211	9	7.06186	19.6392	0	73.2526	0.0463918
KarlssonFH_2013	S141	7	41414	0	48973	115	0.00773404	45.7568	0	54.1084	0.127059
KarlssonFH_2013	S143	1320	56492	1	63282	227	1.08801	46.5637	0.000824253	52.1604	0.187105
KarlssonFH_2013	S144	1948	58844	1	81914	123	1.36386	41.1986	0.000700133	57.3507	0.0861164
KarlssonFH_2013	S146	0	44979	0	43559	153	0	50.7143	0	49.1132	0.172509
KarlssonFH_2013	S153	0	56131	0	70905	299	0	44.0814	0	55.6838	0.234814
KarlssonFH_2013	S155	103	50788	0	64208	390	0.089186	43.9765	0	55.5966	0.337694
KarlssonFH_2013	S158	71	60850	0	63354	305	0.0569915	48.8441	0	50.8541	0.244823
KarlssonFH_2013	S186	979	47704	0	57978	28	0.91762	44.7131	0	54.343	0.0262445
KarlssonFH_2013	S187	916	60969	0	105889	185	0.545371	36.2999	0	63.0446	0.110146
KarlssonFH_2013	S193	1819	46995	3	87291	197	1.33451	34.4778	0.00220095	64.0409	0.144529
KarlssonFH_2013	S194	0	49667	0	73068	102	0	40.4333	0	59.4837	0.0830369
KarlssonFH_2013	S195	0	44452	0	69580	1	0	38.9817	0	61.0174	0.000876939
KarlssonFH_2013	S198	1622	48480	0	68976	234	1.35946	40.633	0	57.8115	0.196124
KarlssonFH_2013	S200	2511	57527	0	83468	16	1.74956	40.0824	0	58.1569	0.0111481
KarlssonFH_2013	S205	0	39048	0	40002	81	0	49.346	0	50.5516	0.102362
KarlssonFH_2013	S224	1767	30746	0	50463	191	2.12464	36.969	0	60.6767	0.229658
KarlssonFH_2013	S225	0	42219	0	44258	230	0	48.6916	0	51.0432	0.265261
KarlssonFH_2013	S227	1401	35564	0	46108	306	1.68028	42.6534	0	55.2993	0.366999
KarlssonFH_2013	S229	0	34053	0	40844	61	0	45.4294	0	54.4892	0.0813789
KarlssonFH_2013	S231	2739	27097	0	41189	101	3.85091	38.0972	0	57.9099	0.142002
KarlssonFH_2013	S235	0	40498	0	26636	14	0	60.3116	0	39.6676	0.0208495
KarlssonFH_2013	S239	2090	19440	0	45561	27	3.11392	28.9639	0	67.8819	0.0402277
KarlssonFH_2013	S243	30	42835	0	44594	127	0.034252	48.9062	0	50.9145	0.145
KarlssonFH_2013	S244	0	48173	0	33590	332	0	58.6796	0	40.916	0.40441
KarlssonFH_2013	S248	0	63242	0	36527	156	0	63.2895	0	36.5544	0.156117
KarlssonFH_2013	S249	0	13287	0	18821	36	0	41.3359	0	58.5521	0.111996
KarlssonFH_2013	S258	0	45624	0	42204	103	0	51.8861	0	47.9967	0.117137
KarlssonFH_2013	S263	1841	31438	0	44519	10	2.36608	40.4046	0	57.2165	0.0128521
KarlssonFH_2013	S264	1697	24394	0	42503	13	2.47351	35.5561	0	61.9514	0.0189485
KarlssonFH_2013	S268	0	43259	0	48412	300	0	47.0355	0	52.6383	0.32619
KarlssonFH_2013	S269	0	43931	0	44093	113	0	49.844	0	50.0278	0.128209
KarlssonFH_2013	S278	1595	41335	0	74205	167	1.35974	35.2381	0	63.2598	0.142368
KarlssonFH_2013	S286	16	16605	0	10717	12	0.0585009	60.713	0	39.1846	0.0438757
KarlssonFH_2013	S288	0	50398	0	39891	80	0	55.7691	0	44.1423	0.0885259
KarlssonFH_2013	S290	0	46410	0	43736	178	0	51.3817	0	48.4212	0.197068
KarlssonFH_2013	S297	0	8565	0	11597	11	0	42.4577	0	57.4877	0.0545283
KarlssonFH_2013	S299	0	42662	0	54610	160	0	43.7864	0	56.0493	0.164217
KarlssonFH_2013	S304	0	40415	0	38777	90	0	50.9763	0	48.9102	0.113519
KarlssonFH_2013	S305	5	55796	0	56151	370	0.00445149	49.675	0	49.9911	0.32941
KarlssonFH_2013	S312	0	116037	18	132758	233	0	46.5926	0.00722758	53.3066	0.093557
KarlssonFH_2013	S317	1	110966	1	119453	40	0.000433913	48.1496	0.000433913	51.8322	0.0173565
KarlssonFH_2013	S327	346	52283	0	50026	131	0.336622	50.8659	0	48.6701	0.127449
KarlssonFH_2013	S330	1752	28587	0	59864	1	1.94226	31.6915	0	66.3651	0.0011086
KarlssonFH_2013	S332	1878	45261	0	52311	106	1.88638	45.4629	0	52.5443	0.106473
KarlssonFH_2013	S334	0	32771	0	33403	127	0	49.4276	0	50.3808	0.191551
KarlssonFH_2013	S342	12	10205	0	8084	4	0.0655559	55.7498	0	44.1628	0.021852
KarlssonFH_2013	S344	0	41120	0	35975	122	0	53.2525	0	46.5895	0.157996
KarlssonFH_2013	S347	0	37617	0	59694	276	0	38.5471	0	61.17	0.282825
KarlssonFH_2013	S349	0	40717	0	49519	107	0	45.0693	0	54.8122	0.118438
KarlssonFH_2013	S350	2052	38752	0	67376	91	1.89524	35.7917	0	62.229	0.0840484
KarlssonFH_2013	S353	0	30268	9	79613	145	0	27.5076	0.00817922	72.3524	0.131776
KarlssonFH_2013	S354	0	29145	1	46376	383	0	38.3967	0.00131744	61.0974	0.504578
KarlssonFH_2013	S356	0	58601	2	30382	275	0	65.652	0.00224065	34.0376	0.308089
KarlssonFH_2013	S365	2515	25045	0	44633	195	3.47433	34.5983	0	61.658	0.269382
KarlssonFH_2013	S367	0	56797	0	24428	4	0	69.9221	0	30.073	0.00492435
KarlssonFH_2013	S370	0	51855	0	45086	11	0	53.4852	0	46.5034	0.0113458
KarlssonFH_2013	S372	0	53445	0	51714	5	0	50.8206	0	49.1746	0.00475448
KarlssonFH_2013	S378	1489	22610	1	75781	556	1.48252	22.5116	0.000995649	75.4513	0.553581
KarlssonFH_2013	S380	1330	34354	0	43545	123	1.67608	43.2932	0	54.8757	0.155006
KarlssonFH_2013	S381	1910	54890	1	57073	131	1.67537	48.147	0.000877155	50.0618	0.114907
KarlssonFH_2013	S384	51	47639	0	41927	151	0.0568131	53.069	0	46.706	0.168211
KarlssonFH_2013	S389	0	61911	9	46270	17	0	57.2153	0.00831739	42.7606	0.0157106
KarlssonFH_2013	S393	0	26342	0	37609	263	0	41.0222	0	58.5682	0.409568
KarlssonFH_2013	S395	0	48850	0	43926	104	0	52.5947	0	47.2933	0.111972
KarlssonFH_2013	S397	2324	27351	0	35938	134	3.53476	41.6004	0	54.661	0.203812
KarlssonFH_2013	S398	0	53134	0	35908	84	0	59.6167	0	40.289	0.0942486
KarlssonFH_2013	S420	0	46695	0	37300	51	0	55.5589	0	44.3805	0.0606811
KarlssonFH_2013	S421	0	64317	0	64034	112	0	50.0666	0	49.8463	0.0871846
KarlssonFH_2013	S422	1291	75348	0	105171	479	0.708216	41.3344	0	57.6946	0.26277
KarlssonFH_2013	S424	0	52876	0	83573	356	0	38.6506	0	61.0891	0.260224
KarlssonFH_2013	S432	0	72276	0	62179	121	0	53.7065	0	46.2036	0.089912
KarlssonFH_2013	S434	0	61274	0	77273	335	0	44.1195	0	55.6393	0.241212
KarlssonFH_2013	S436	2147	48930	0	99995	87	1.42036	32.3699	0	66.1522	0.0575553
KarlssonFH_2013	S439	0	71394	0	53565	169	0	57.0568	0	42.8082	0.135062
KarlssonFH_2013	S441	0	58608	0	66394	481	0	46.7059	0	52.9108	0.383319
KarlssonFH_2013	S446	518	32700	0	45832	75	0.65466	41.327	0	57.9235	0.0947867
KarlssonFH_2013	S451	0	61916	0	47826	148	0	56.3436	0	43.5217	0.13468
KarlssonFH_2013	S456	0	74598	0	98174	136	0	43.1432	0	56.7782	0.0786545
KarlssonFH_2013	S457	0	74212	0	65518	340	0	52.9821	0	46.7752	0.242736
KarlssonFH_2013	S458	1927	61464	1	114898	390	1.07846	34.3989	0.00055966	64.3038	0.218267
KarlssonFH_2013	S462	1489	50673	0	102217	290	0.962701	32.7622	0	66.0876	0.187497
KarlssonFH_2013	S463	693	42472	0	69330	220	0.614825	37.6809	0	61.5091	0.195183
KarlssonFH_2013	S468	361	35820	1	54272	139	0.398486	39.5395	0.00110384	59.9075	0.153433
KarlssonFH_2013	S470	7	8998	0	12426	33	0.0326127	41.9214	0	57.8923	0.153746
KarlssonFH_2013	S472	0	65402	0	60313	1	0	52.0236	0	47.9756	0.000795444
KarlssonFH_2013	S475	0	18047	0	17736	11	0	50.4191	0	49.5502	0.0307314
KarlssonFH_2013	S476	0	68845	1	88866	216	0	43.5926	0.0006332	56.2699	0.136771
KarlssonFH_2013	S478	0	64443	0	61260	331	0	51.1314	0	48.6059	0.262628
KarlssonFH_2013	S479	971	45411	0	86238	191	0.731114	34.1922	0	64.9329	0.143813
KarlssonFH_2013	S483	0	77759	0	83711	0	0	48.1569	0	51.8431	0
KarlssonFH_2013	S484	0	86558	0	69222	170	0	55.5037	0	44.3873	0.109009
KarlssonFH_2013	S485	7	13187	0	14249	11	0.0254972	48.0331	0	51.9014	0.040067
KarlssonFH_2013	S487	3444	39026	0	119626	117	2.12313	24.0585	0	73.7462	0.0721274
KarlssonFH_2013	S488	1951	73383	0	114315	318	1.02702	38.6293	0	60.1762	0.167397
KarlssonFH_2013	S495	0	78835	0	90764	4	0	46.4821	0	53.5156	0.00235845
KarlssonFH_2013	S497	1977	65771	0	103128	223	1.15547	38.4403	0	60.2739	0.130334
KarlssonFH_2013	S51	0	41064	0	47332	68	0	46.4189	0	53.5043	0.0768674
KarlssonFH_2013	S517	162	51275	0	80549	279	0.122481	38.7669	0	60.8997	0.21094
KarlssonFH_2013	S524	1957	63254	0	76965	175	1.37477	44.4352	0	54.0671	0.122936
KarlssonFH_2013	S526	1268	71657	0	112034	86	0.685239	38.7241	0	60.5442	0.0464752
KarlssonFH_2013	S529	0	55877	0	66844	312	0	45.4163	0	54.3301	0.253591
KarlssonFH_2013	S53	1689	44305	0	70436	203	1.44813	37.9867	0	60.3911	0.17405
KarlssonFH_2013	S530	1009	62264	0	61896	333	0.803971	49.612	0	49.3187	0.265334
KarlssonFH_2013	S536	1971	67287	0	65004	368	1.46401	49.9792	0	48.2834	0.273342
KarlssonFH_2013	S54	2358	45435	0	68029	170	2.0329	39.1708	0	58.6497	0.146562
KarlssonFH_2013	S543	17	74763	0	80513	274	0.0109278	48.0584	0	51.7545	0.17613
KarlssonFH_2013	S547	0	56526	0	98055	159	0	36.5297	0	63.3676	0.102753
KarlssonFH_2013	S550	0	28456	0	9192	48	0	75.4881	0	24.3846	0.127334
KarlssonFH_2013	S551	0	71566	1	75574	115	0	48.5997	0.000679089	51.3215	0.0780953
KarlssonFH_2013	S552	1802	44386	0	64298	270	1.627	40.0755	0	58.0537	0.243779
KarlssonFH_2013	S558	2127	51085	0	74343	12	1.66736	40.0456	0	58.2776	0.00940682
KarlssonFH_2013	S561	16	50849	0	43827	85	0.0168817	53.6512	0	46.2422	0.0896842
KarlssonFH_2013	S563	0	59728	0	65517	366	0	47.55	0	52.1586	0.291376
KarlssonFH_2013	S577	1070	51134	0	51390	110	1.03178	49.3076	0	49.5545	0.106071
KarlssonFH_2013	S58	1860	45465	0	58804	180	1.74962	42.7668	0	55.3142	0.169318
KarlssonFH_2013	S584	0	48487	0	74955	403	0	39.1514	0	60.5232	0.325407
KarlssonFH_2013	S587	0	28242	0	74526	253	0	27.4138	0	72.3406	0.245581
KarlssonFH_2013	S589	0	47708	0	52066	160	0	47.7395	0	52.1004	0.160106
KarlssonFH_2013	S59	1997	42439	0	62627	239	1.8611	39.551	0	58.3652	0.222736
KarlssonFH_2013	S591	2	53979	0	77447	268	0.00151865	40.9876	0	58.8074	0.203499
KarlssonFH_2013	S598	1198	43907	0	57058	314	1.16904	42.8457	0	55.6788	0.30641
KarlssonFH_2013	S60	874	43195	0	70355	295	0.761862	37.6529	0	61.3281	0.25715
KarlssonFH_2013	S600	0	45271	0	40067	93	0	52.9913	0	46.8998	0.10886
KarlssonFH_2013	S602	0	61534	0	62415	327	0	49.514	0	50.2229	0.263124
KarlssonFH_2013	S604	0	46715	0	16819	69	0	73.4478	0	26.4437	0.108485
KarlssonFH_2013	S614	0	24772	0	34836	40	0	41.5303	0	58.4026	0.0670601
KarlssonFH_2013	S617	170	21459	0	16817	113	0.440883	55.6524	0	43.6137	0.293057
KarlssonFH_2013	S618	0	36249	0	34976	93	0	50.8273	0	49.0423	0.130402
KarlssonFH_2013	S628	599	17418	1	39051	34	1.04898	30.5028	0.00175122	68.3869	0.0595415
KarlssonFH_2013	S638	0	21173	0	26707	220	0	44.0187	0	55.5239	0.45738
KarlssonFH_2013	S640	0	31203	0	45761	63	0	40.5092	0	59.409	0.0817895
KarlssonFH_2013	S643	1874	26052	0	36042	199	2.9205	40.6003	0	56.1691	0.310128
KarlssonFH_2013	S646	0	34681	0	16667	150	0	67.3444	0	32.3644	0.291273
KarlssonFH_2013	S655	1	24940	0	16195	59	0.00242748	60.5413	0	39.313	0.143221
KarlssonFH_2013	S77	1747	49719	0	84766	120	1.28124	36.4637	0	62.167	0.0880075
KarlssonFH_2013	S80	1481	29959	0	46128	155	1.90548	38.5459	0	59.3492	0.199426
KarlssonFH_2013	S88	1935	33379	0	81698	91	1.65239	28.504	0	69.7659	0.0777094
KarlssonFH_2013	S92	0	49671	3	36175	240	0	57.6973	0.00348477	42.0205	0.278781
KosticAD_2015	PRJNA231909.3101140	0	28090	0	1154	167	0	95.5085	0	3.9237	0.567815
KosticAD_2015	PRJNA231909.3101335	0	41817	0	2318	0	0	94.7479	0	5.25207	0
KosticAD_2015	PRJNA231909.3101336	0	37761	0	7218	2	0	83.9488	0	16.0468	0.00444632
KosticAD_2015	PRJNA231909.3101338	0	40667	0	19145	81	0	67.8994	0	31.9653	0.135241
KosticAD_2015	PRJNA231909.3101436	0	34596	0	3513	76	0	90.601	0	9.19995	0.199031
KosticAD_2015	PRJNA231909.3101439	0	38765	0	9306	89	0	80.4921	0	19.3231	0.184801
KosticAD_2015	PRJNA231909.3102732	0	32089	0	5260	0	0	85.9166	0	14.0834	0
KosticAD_2015	PRJNA231909.3102986	0	32328	0	1726	0	0	94.9316	0	5.06842	0
KosticAD_2015	PRJNA231909.3103734	0	31633	0	1008	0	0	96.9119	0	3.08814	0
KosticAD_2015	PRJNA231909.3103736	0	26256	0	2156	10	0	92.3791	0	7.58567	0.035184
KosticAD_2015	PRJNA231909.3104913	0	12043	0	427	0	0	96.5758	0	3.42422	0
KosticAD_2015	PRJNA231909.3105378	0	16863	0	744	0	0	95.7744	0	4.22559	0
KosticAD_2015	PRJNA231909.3105379	0	20764	0	2640	0	0	88.7199	0	11.2801	0
KosticAD_2015	PRJNA231909.3105829	0	31383	0	13100	2	0	70.5474	0	29.4481	0.0044959
KosticAD_2015	PRJNA231909.3105875	0	27167	0	23606	242	0	53.253	0	46.2727	0.47437
KosticAD_2015	PRJNA231909.3106384	0	27928	0	6744	135	0	80.2367	0	19.3754	0.387853
KosticAD_2015	PRJNA231909.3107336	0	43007	0	13101	0	0	76.6504	0	23.3496	0
KosticAD_2015	PRJNA231909.3107345	0	15487	0	388	0	0	97.5559	0	2.44409	0
KosticAD_2015	PRJNA231909.3107373	0	32371	0	8154	0	0	79.8791	0	20.1209	0
KosticAD_2015	PRJNA231909.3107376	0	37363	0	5369	0	0	87.4356	0	12.5644	0
KosticAD_2015	PRJNA231909.3107526	0	41645	0	19465	106	0	68.0296	0	31.7972	0.173157
KosticAD_2015	PRJNA231909.3107527	0	35619	0	17371	112	0	67.0766	0	32.7125	0.210915
KosticAD_2015	PRJNA231909.3107649	0	32759	0	6967	114	0	82.2264	0	17.4874	0.286145
KosticAD_2015	PRJNA231909.3107651	0	36720	0	15778	114	0	69.794	0	29.9894	0.216681
KosticAD_2015	PRJNA231909.3107859	0	33570	0	3502	0	0	90.5535	0	9.44648	0
KosticAD_2015	PRJNA231909.3107861	0	34085	0	3139	185	0	91.1144	0	8.39103	0.494533
KosticAD_2015	PRJNA231909.3107883	0	32857	0	6193	243	0	83.6205	0	15.7611	0.618431
KosticAD_2015	PRJNA231909.3107978	0	47840	0	8843	0	0	84.3992	0	15.6008	0
KosticAD_2015	PRJNA231909.3108096	0	33778	0	5148	176	0	86.3843	0	13.1656	0.450105
KosticAD_2015	PRJNA231909.3108098	0	37937	0	7862	140	0	82.5812	0	17.114	0.304752
KosticAD_2015	PRJNA231909.3108100	0	39172	0	12157	260	0	75.9309	0	23.5651	0.503983
KosticAD_2015	PRJNA231909.3108103	0	31050	0	14326	133	0	68.2283	0	31.4795	0.29225
KosticAD_2015	PRJNA231909.3108105	0	34501	0	5952	175	0	84.9193	0	14.65	0.430737
KosticAD_2015	PRJNA231909.3108107	0	33224	0	6689	178	0	82.8715	0	16.6845	0.44399
KosticAD_2015	PRJNA231909.3108330	0	40091	0	13064	11	0	75.4072	0	24.5721	0.0206899
KosticAD_2015	PRJNA231909.3108332	0	40760	0	19347	45	0	67.7617	0	32.1635	0.0748105
KosticAD_2015	PRJNA231909.3108363	0	29438	0	9079	164	0	76.1045	0	23.4715	0.423981
KosticAD_2015	PRJNA231909.3108437	0	33441	0	16555	67	0	66.7978	0	33.0683	0.133831
KosticAD_2015	PRJNA231909.3108440	0	36059	0	15638	22	0	69.721	0	30.2365	0.0425376
KosticAD_2015	PRJNA231909.3108485	0	26536	0	25709	82	0	50.7119	0	49.1314	0.156707
KosticAD_2015	PRJNA231909.3108488	0	61667	0	32289	156	0	65.5251	0	34.3091	0.16576
KosticAD_2015	PRJNA231909.3108490	0	33778	0	9367	108	0	78.094	0	21.6563	0.249694
KosticAD_2015	PRJNA231909.3108601	0	35518	0	9690	30	0	78.5136	0	21.42	0.0663159
KosticAD_2015	PRJNA231909.3108874	0	36211	0	14226	0	0	71.7945	0	28.2055	0
KosticAD_2015	PRJNA231909.3108875	0	38688	0	14716	8	0	72.4332	0	27.5519	0.0149779
KosticAD_2015	PRJNA231909.3109753	0	30466	0	574	0	0	98.1508	0	1.84923	0
KosticAD_2015	PRJNA231909.3109755	0	36657	0	2063	219	0	94.1396	0	5.29803	0.562418
KosticAD_2015	PRJNA231909.3109940	0	56099	0	22662	104	0	71.1329	0	28.7352	0.131871
KosticAD_2015	PRJNA231909.3109945	0	71725	0	19127	96	0	78.8637	0	21.0307	0.105555
KosticAD_2015	PRJNA231909.3109952	0	58902	0	22654	99	0	72.1352	0	27.7436	0.121242
KosticAD_2015	PRJNA231909.3109997	0	41215	0	13354	47	0	75.4632	0	24.4507	0.0860554
KosticAD_2015	PRJNA231909.3110006	0	38307	0	12998	125	0	74.4838	0	25.2732	0.243049
KosticAD_2015	PRJNA231909.3110086	0	48238	0	26355	159	0	64.5307	0	35.2566	0.212703
KosticAD_2015	PRJNA231909.3110090	0	55590	0	23059	72	0	70.6165	0	29.2921	0.0914623
KosticAD_2015	PRJNA231909.3110226	0	30710	0	17818	94	0	63.1607	0	36.646	0.193328
KosticAD_2015	PRJNA231909.3111969	0	40679	0	7006	13	0	85.2845	0	14.6882	0.0272548
KosticAD_2015	PRJNA231909.3111970	0	51193	0	15466	11	0	76.7857	0	23.1978	0.0164992
KosticAD_2015	PRJNA231909.3112121	0	39485	0	21518	0	0	64.7263	0	35.2737	0
KosticAD_2015	PRJNA231909.3112122	0	43049	0	17427	10	0	71.1718	0	28.8116	0.0165328
KosticAD_2015	PRJNA231909.3112348	0	27285	0	5027	1	0	84.4397	0	15.5572	0.00309473
KosticAD_2015	PRJNA231909.3112358	0	29820	0	11582	0	0	72.0255	0	27.9745	0
KosticAD_2015	PRJNA231909.3112359	0	33070	0	11440	35	0	74.2395	0	25.6819	0.0785722
KosticAD_2015	PRJNA231909.3112360	0	38541	0	6556	0	0	85.4624	0	14.5376	0
KosticAD_2015	PRJNA231909.3112363	0	51843	0	32942	34	0	61.1219	0	38.838	0.0400854
KosticAD_2015	PRJNA231909.3112365	0	46726	0	6000	1	0	88.6187	0	11.3794	0.00189656
KosticAD_2015	PRJNA231909.3112367	0	32832	0	7113	9	0	82.1745	0	17.803	0.0225259
[truncated: 7,636 more rows]
