# Supplementary material for: Lineage-specific microbial protein prediction enables large-scale exploration of protein ecology within the human gut
Source: Nat Commun. 2025 Apr 3;16:3204. doi: 10.1038/s41467-025-58442-w (PMC11968815; doi:10.1038/s41467-025-58442-w)
Supplement: Supplementary file 10 — Supplementary Data 8 [file 41467_2025_58442_MOESM10_ESM.xlsx]

## Sheet: Supplementary Table 8
Supplementary Table 8: Comparison of protein overlap between MiProGut and UHGP split by domain assignment. The protein clusters in MiProGut which contain proteins predicted from contigs assigned to each of the domains of life are separated. For each domain, the protein clusters that matched to proteins in UHGP, and those that showed no similarity, are stated.

## Sheet: Sheet1
Domain	Clustered with UHGP	No match to UHGP	Percentage matching UHGP (%)
Bacteria	3851684	5303637	42.0704
Archaea	20600	30181	40.5664
Viruses	11136	56017	16.583
Eukaryotes	63	23424	0.268233
Unknown	7104493	12831279	35.6369
