# Supplementary material for: Lineage-specific microbial protein prediction enables large-scale exploration of protein ecology within the human gut
Source: Nat Commun. 2025 Apr 3;16:3204. doi: 10.1038/s41467-025-58442-w (PMC11968815; doi:10.1038/s41467-025-58442-w)
Supplement: Supplementary file 11 — Supplementary Data 9 [file 41467_2025_58442_MOESM11_ESM.xlsx]

## Sheet: Supplementary Table 9
Supplementary Table 9: Functional annotation of horizontally transferred proteins. For all proteins the GHOSTkoala annotations are provided, and for specific functions additional results are provided, including broad-grouping, or further annotation with BLAST comparison against the non-redundant database.

## Sheet: Viral genes in >=2 Bac. phyla
Query	KO	Definition	Score	Second best
22|BackhedF_2015__SID256_12M|Viruses|11|GeneMarkS-GeneMarkS2-MetaGeneAnnotator (235)			481
166021|BackhedF_2015__SID511_M|unknown|11|MetaGeneAnnotator-MetaGeneMark-Pyrodigal (84)			14	K03320	2
23980|Bengtsson-PalmeJ_2015__TRAVELRES35|Bacteria|11|MetaGeneAnnotator-MetaGeneMark-Pyrodigal (103)			15	K26813	2
88988|CosteaPI_2017__SID713A013-11-0-0|unknown|11|MetaGeneAnnotator-MetaGeneMark-Pyrodigal (178)			35	K08117	1
65223|LeChatelierE_2013__MH0307|Bacteria|11|MetaGeneAnnotator-MetaGeneMark-Pyrodigal (456)			217
114231|LiJ_2014__O2.UC22-1|unknown|11|MetaGeneAnnotator-MetaGeneMark-Pyrodigal (858)	K01854	glf; UDP-galactopyranose mutase [EC:5.4.99.9]	673			Metabolism
12604|LoombaR_2017__SID5460_gix|Bacteria|11|MetaGeneAnnotator-MetaGeneMark-Pyrodigal (59)			18	K17800	2
48985|LouisS_2016__AS51_3|unknown|11|MetaGeneAnnotator-MetaGeneMark-Pyrodigal (428)			383
19335|QinJ_2012__CON-051|Bacteria|11|MetaGeneAnnotator-MetaGeneMark-Pyrodigal (662)	K06919	K06919; putative DNA primase/helicase	814			Replication
53256|QinJ_2012__DLM028|unknown|11|MetaGeneAnnotator-MetaGeneMark-Pyrodigal (92)			13	K02889	5
84400|RaymondF_2016__P38C0|Bacteria|11|MetaGeneAnnotator-MetaGeneMark-Pyrodigal (79)			69
6512|ZeeviD_2015__PNP_Main_478|Bacteria|11|MetaGeneAnnotator-MetaGeneMark-Pyrodigal (839)			53	K19721	3
189358|LiJ_2014__V1.FI12|unknown|11|MetaGeneAnnotator-MetaGeneMark-Pyrodigal (152)			120	K10160	4
149124|ZeeviD_2015__PNP_Main_147|unknown|11|MetaGeneAnnotator-MetaGeneMark-Pyrodigal (302)	K00560	thyA, TYMS; thymidylate synthase [EC:2.1.1.45]	196			Replication
17511|HMP_2019_ibdmdb__HSM5MD5B|Bacteria|11|MetaGeneAnnotator-MetaGeneMark-Pyrodigal (219)			164
153448|YachidaS_2019__SAMD00114927|unknown|1|MetaGeneAnnotator-MetaGeneMark-Pyrodigal (166)
2882|ChengpingW_2017__AS57raw|Bacteria|11|MetaGeneAnnotator-MetaGeneMark-Pyrodigal (78)			17	K04257	5
109|LiJ_2014__O2.UC38-1|Viruses|11|GeneMarkS-GeneMarkS2-MetaGeneAnnotator (129)			67
21228|SchirmerM_2016__G89107|Bacteria|11|MetaGeneAnnotator-MetaGeneMark-Pyrodigal (270)			36	K06400	1
98400|BritoIL_2016__M1.20.ST|unknown|11|MetaGeneAnnotator-MetaGeneMark-Pyrodigal (70)			13	K00033	4
15589|FengQ_2015__SID531469|Bacteria|11|MetaGeneAnnotator-MetaGeneMark-Pyrodigal (256)			61	K02984	2
42467|NielsenHB_2014__MH0012|Bacteria|11|MetaGeneAnnotator-MetaGeneMark-Pyrodigal (417)	K07486	K07486; transposase	230			Replication
15430|CM_madagascar__A81_03_1FE|Bacteria|11|MetaGeneAnnotator-MetaGeneMark-Pyrodigal (126)			17	K21989	2
54367|SchirmerM_2016__G88728|unknown|11|MetaGeneAnnotator-MetaGeneMark-Pyrodigal (594)			517
41936|YuJ_2015__SZAXPI015233-19|Bacteria|11|MetaGeneAnnotator-MetaGeneMark-Pyrodigal (462)			187
98668|YachidaS_2019__SAMD00164849|unknown|11|MetaGeneAnnotator-MetaGeneMark-Pyrodigal (763)	K07316	mod; adenine-specific DNA-methyltransferase [EC:2.1.1.72]	652			Replication
157956|CosteaPI_2017__SID713B014-11-90-0|unknown|11|MetaGeneAnnotator-MetaGeneMark-Pyrodigal (174)			18	K23693	2
257159|LeChatelierE_2013__MH0442|unknown|1|MetaGeneAnnotator-MetaGeneMark-Pyrodigal (331)			39	K15633	10
17725|LeChatelierE_2013__MH0236|Bacteria|11|MetaGeneAnnotator-MetaGeneMark-Pyrodigal (1264)			681	K03924	5
107611|WenC_2017__N244|Bacteria|11|MetaGeneAnnotator-MetaGeneMark-Pyrodigal (472)	K03497	parB, spo0J; ParB family transcriptional regulator, chromosome partitioning protein	294			replication
2143|LeviatanS_2022__Rep_1116|Bacteria|11|MetaGeneAnnotator-MetaGeneMark-Pyrodigal (216)			211
113019|QinJ_2012__T2D-003|unknown|1|MetaGeneAnnotator-MetaGeneMark-Pyrodigal (203)			23	K01342	1
124733|QinN_2014__LD-22|unknown|11|MetaGeneAnnotator-MetaGeneMark-Pyrodigal (94)			16	K12170	2
35575|ZeeviD_2015__PNP_Main_400|Bacteria|11|MetaGeneAnnotator-MetaGeneMark-Pyrodigal (358)	K02956	RP-S15, MRPS15, rpsO; small subunit ribosomal protein S15	133	K01104	38	Replication
84585|QinN_2014__HD-30|unknown|11|MetaGeneAnnotator-MetaGeneMark-Pyrodigal (391)			23	K24492	4
13733|KosticAD_2015__PRJNA231909.3114545|Bacteria|11|MetaGeneAnnotator-MetaGeneMark-Pyrodigal (231)
131443|QinJ_2012__T2D-042|unknown|11|MetaGeneAnnotator-MetaGeneMark-Pyrodigal (613)			163
53039|QinN_2014__LD-7|unknown|1|MetaGeneAnnotator-MetaGeneMark-Pyrodigal (189)			33	K00109	3
43009|LeChatelierE_2013__MH0045|Bacteria|11|Pyrodigal (163)			27	K14388	2
29971|VatanenT_2016__G80525|Bacteria|11|MetaGeneAnnotator-MetaGeneMark (62)			15	K14824	2
28743|QinJ_2012__CON-022|Bacteria|11|MetaGeneAnnotator-MetaGeneMark-Pyrodigal (1062)	K01156	res; type III restriction enzyme [EC:3.1.21.5]	1335			Replication
17455|QinJ_2012__DLM004|Bacteria|11|MetaGeneAnnotator-MetaGeneMark-Pyrodigal (198)			22	K04257	1
24760|ZeeviD_2015__PNP_Main_386|Bacteria|11|MetaGeneAnnotator-MetaGeneMark-Pyrodigal (603)			337	K06400	36
62015|ZellerG_2014__CCIS94417875ST-3-0|unknown|11|MetaGeneAnnotator-MetaGeneMark-Pyrodigal (188)			16	K06115	2
71157|YachidaS_2019__SAMD00114979|Bacteria|11|MetaGeneAnnotator-MetaGeneMark-Pyrodigal (257)			137
148290|ChengpingW_2017__AS6raw|unknown|1|MetaGeneAnnotator-MetaGeneMark-Pyrodigal (288)	K18698	blaTEM; beta-lactamase class A TEM [EC:3.5.2.6]	558			Antibiotic resistance
28784|KosticAD_2015__PRJNA231909.3113339|Bacteria|11|MetaGeneAnnotator-MetaGeneMark-Pyrodigal (782)			540
38457|RaymondF_2016__P15E0|Bacteria|11|MetaGeneAnnotator-MetaGeneMark-Pyrodigal (339)			299
29432|YachidaS_2019__SAMD00165027|Bacteria|11|MetaGeneAnnotator-MetaGeneMark-Pyrodigal (134)			12	K05126	7
120913|LiJ_2017__H1M513819|unknown|1|MetaGeneAnnotator-MetaGeneMark-Pyrodigal (125)			17	K16543	3
61511|BackhedF_2015__SID633_B|unknown|11|MetaGeneAnnotator-MetaGeneMark-Pyrodigal (223)			21	K05646	2
109838|BritoIL_2016__W3.23.ST|unknown|11|MetaGeneMark-Pyrodigal (89)			15	K00939	2
60762|CosteaPI_2017__thistle4-11-0-0|Bacteria|11|MetaGeneAnnotator (200)			36	K21969	1
194365|CM_madagascar__A28_02_1FE|unknown|11|MetaGeneMark-Pyrodigal (219)	K07175	phoH2; PhoH-like ATPase	16			Metabolism
9099|YachidaS_2019__SAMD00115009|Bacteria|11|MetaGeneAnnotator-MetaGeneMark (245)			123
2573|HMP_2019_ibdmdb__CSM9X1Z4|Bacteria|11|MetaGeneAnnotator-MetaGeneMark-Pyrodigal (416)	K07486	K07486; transposase	341			Replication
41437|YachidaS_2019__SAMD00114859|Bacteria|11|MetaGeneAnnotator-MetaGeneMark (188)			27	K09163	4
74553|KarlssonFH_2013__S587|unknown|11|MetaGeneAnnotator-MetaGeneMark-Pyrodigal (136)			109
19713|ZellerG_2014__CCIS51595129ST-4-0|Bacteria|11|MetaGeneAnnotator-MetaGeneMark-Pyrodigal (310)			160
70649|LeChatelierE_2013__MH0062|unknown|11|MetaGeneAnnotator-MetaGeneMark-Pyrodigal (108)			18	K07165	2
122674|CM_madagascar__A53_01_1FE|unknown|11|MetaGeneAnnotator-MetaGeneMark-Pyrodigal (152)
11608|LiJ_2017__H3M415906|Bacteria|11|MetaGeneAnnotator-MetaGeneMark-Pyrodigal (399)			248
8196|YachidaS_2019__SAMD00114928|Bacteria|11|MetaGeneAnnotator-MetaGeneMark-Pyrodigal (254)			23	K09606	2
64546|BackhedF_2015__SID1_M|Bacteria|11|MetaGeneAnnotator-MetaGeneMark-Pyrodigal (169)	K19158	yoeB; toxin YoeB [EC:3.1.-.-]	143			Virulence
85829|Bengtsson-PalmeJ_2015__TRAVELRES35|Bacteria|11|MetaGeneAnnotator-MetaGeneMark-Pyrodigal (568)
51864|SchirmerM_2016__G88915|unknown|11|MetaGeneAnnotator-MetaGeneMark-Pyrodigal (93)			13	K03111	3
51810|VogtmannE_2016__MMRS17963147ST-27-0-0|Bacteria|11|MetaGeneAnnotator-MetaGeneMark-Pyrodigal (461)			416
93806|RaymondF_2016__P2E0|Bacteria|11|MetaGeneAnnotator-MetaGeneMark-Pyrodigal (471)	K07486	K07486; transposase	391			Replication
52651|SmitsSA_2017__TZ_73414|unknown|11|MetaGeneAnnotator-Pyrodigal (161)			82
209|QinN_2014__LD-86|Viruses|11|GeneMarkS-GeneMarkS2-MetaGeneAnnotator (130)			19	K22023	3
3935|WenC_2017__RA001|Bacteria|11|MetaGeneAnnotator-MetaGeneMark-Pyrodigal (338)	K03497	parB, spo0J; ParB family transcriptional regulator, chromosome partitioning protein	367			Replication
160163|BritoIL_2016__M1.61.ST|unknown|11|MetaGeneAnnotator-MetaGeneMark-Pyrodigal (363)	K26605	azlC, brnF; branched chain amino acid efflux pump	315			Metabolism
42797|VatanenT_2016__G78609|unknown|11|MetaGeneAnnotator-MetaGeneMark-Pyrodigal (129)			15	K03024	2
3831|YachidaS_2019__SAMD00164895|Bacteria|11|MetaGeneAnnotator-MetaGeneMark-Pyrodigal (455)	K00986	ltrA; RNA-directed DNA polymerase [EC:2.7.7.49]	73			Replication
103927|LiuW_2016__SRR3992956|unknown|1|MetaGeneAnnotator-MetaGeneMark-Pyrodigal (226)			20	K12373	2

## Sheet: Euk. genes in >=1 Bac. phyla
	GhostKOALA					BLASTP-NR (Jan 2024)
Query	KO	Definition	Score	Second best		Description	Scientific Name	Max Score	Total Score	Query Cover	E value	Per. Ident	Acc. Len	Accession
836|LeviatanS_2022__Rep_454|Bacteria|11|MetaGeneAnnotator-MetaGeneMark-Pyrodigal (677)	K01847	MUT; methylmalonyl-CoA mutase [EC:5.4.99.2]	829
89|LeviatanS_2022__Rep_611|Bacteria|11|MetaGeneAnnotator-MetaGeneMark-Pyrodigal (812)			260
114079|BackhedF_2015__SID224_M|unknown|11|MetaGeneAnnotator-MetaGeneMark-Pyrodigal (251)	K06890	K06890; uncharacterized protein	151
43845|BackhedF_2015__SID275_12M|unknown|11|MetaGeneAnnotator-MetaGeneMark-Pyrodigal (575)	K05601	hcp; hydroxylamine reductase [EC:1.7.99.1]	920
177018|BackhedF_2015__SID397_M|unknown|1|MetaGeneAnnotator-MetaGeneMark-Pyrodigal (145)			53	K00627	2
85206|BackhedF_2015__SID637_M|unknown|11|MetaGeneAnnotator-MetaGeneMark-Pyrodigal (171)	K07101	K07101; uncharacterized protein	204
125659|Bengtsson-PalmeJ_2015__TRAVELRES1|unknown|11|MetaGeneAnnotator-MetaGeneMark-Pyrodigal (906)			243
133629|Bengtsson-PalmeJ_2015__TRAVELRES44|unknown|11|MetaGeneAnnotator-MetaGeneMark-Pyrodigal (268)	K02483	K02483; two-component system, OmpR family, response regulator	352
174541|Bengtsson-PalmeJ_2015__TRAVELRES46|unknown|11|MetaGeneAnnotator-MetaGeneMark-Pyrodigal (274)	K06153	bacA; undecaprenyl-diphosphatase [EC:3.6.1.27]	378
49716|Bengtsson-PalmeJ_2015__TRAVELRES64|unknown|11|MetaGeneAnnotator-MetaGeneMark-Pyrodigal (184)			98	K08281	69
141291|Bengtsson-PalmeJ_2015__TRAVELRES9|unknown|11|MetaGeneAnnotator-MetaGeneMark-Pyrodigal (1346)	K03046	rpoC; DNA-directed RNA polymerase subunit beta' [EC:2.7.7.6]	1296
155147|Bengtsson-PalmeJ_2015__TRAVELRES9|unknown|11|MetaGeneAnnotator-MetaGeneMark-Pyrodigal (225)	K11068	hlyIII; hemolysin III	249
45924|ChengpingW_2017__AS120raw|Bacteria|11|MetaGeneAnnotator-MetaGeneMark-Pyrodigal (495)	K01265	map; methionyl aminopeptidase [EC:3.4.11.18]	345
137827|CosteaPI_2017__donald1-11-0-0|unknown|11|MetaGeneAnnotator-MetaGeneMark-Pyrodigal (316)			30	K14682	3
116501|FengQ_2015__SID31285|unknown|11|MetaGeneAnnotator-MetaGeneMark-Pyrodigal (218)	K03271	gmhA, lpcA; D-sedoheptulose 7-phosphate isomerase [EC:5.3.1.28]	171
80045|HMP_2012__SRS049959|unknown|11|MetaGeneAnnotator-MetaGeneMark-Pyrodigal (561)			266
23004|IjazUZ_2017__S60_a_WGS|Bacteria|11|MetaGeneAnnotator-MetaGeneMark-Pyrodigal (616)	K11069	potD; spermidine/putrescine transport system substrate-binding protein	544
	K11070	potC; spermidine/putrescine transport system permease protein
70757|KarlssonFH_2013__S332|unknown|11|MetaGeneAnnotator-MetaGeneMark-Pyrodigal (539)			345
34951|LeChatelierE_2013__MH0151|unknown|11|MetaGeneAnnotator-MetaGeneMark-Pyrodigal (1437)	K03763	polC; DNA polymerase III subunit alpha, Gram-positive type [EC:2.7.7.7]	1171
46433|LeChatelierE_2013__MH0155|unknown|11|MetaGeneAnnotator-MetaGeneMark-Pyrodigal (1165)	K03723	mfd; transcription-repair coupling factor (superfamily II helicase) [EC:5.6.2.4]	1476
82819|LeChatelierE_2013__MH0200|unknown|11|MetaGeneAnnotator-MetaGeneMark-Pyrodigal (245)	K01448	amiABC; N-acetylmuramoyl-L-alanine amidase [EC:3.5.1.28]	106
132835|LiJ_2014__MH0398|unknown|11|MetaGeneAnnotator-MetaGeneMark-Pyrodigal (417)			151
149955|LiJ_2014__MH0398|unknown|11|MetaGeneAnnotator-MetaGeneMark-Pyrodigal (133)			142
114740|LiJ_2014__V1.FI33|unknown|11|MetaGeneAnnotator-MetaGeneMark-Pyrodigal (775)			174
120782|LiJ_2017__nHM412716|unknown|11|MetaGeneAnnotator-MetaGeneMark-Pyrodigal (312)	K07301	yrbG; cation:H+ antiporter	254
65259|CM_madagascar__A89_01_1FE|unknown|11|MetaGeneAnnotator-MetaGeneMark-Pyrodigal (578)			19	K14311	1
43413|QinJ_2012__CON-050|unknown|11|MetaGeneAnnotator-MetaGeneMark-Pyrodigal (350)	K03716	splB; spore photoproduct lyase [EC:4.1.99.14]	384
60968|QinJ_2012__CON-085|unknown|11|MetaGeneAnnotator-MetaGeneMark-Pyrodigal (625)	K03491	licR; probable licABCH operon transcriptional regulator	342
89496|QinJ_2012__CON-094|unknown|11|MetaGeneAnnotator-MetaGeneMark-Pyrodigal (209)	K03816	xpt; xanthine phosphoribosyltransferase [EC:2.4.2.22]	291
56894|QinJ_2012__DOM025|unknown|11|MetaGeneAnnotator-MetaGeneMark-Pyrodigal (181)	K02933	RP-L6, MRPL6, rplF; large subunit ribosomal protein L6	162
78832|RaymondF_2016__P7C7|unknown|11|MetaGeneAnnotator-MetaGeneMark-Pyrodigal (457)	K06408	spoVAF; stage V sporulation protein AF	346
66815|SchirmerM_2016__G88915|unknown|11|MetaGeneAnnotator-MetaGeneMark-Pyrodigal (192)	K05808	hpf; ribosome hibernation promoting factor	125
113841|YachidaS_2019__SAMD00114729|unknown|11|MetaGeneAnnotator-MetaGeneMark-Pyrodigal (460)	K00928	lysC; aspartate kinase [EC:2.7.2.4]	686
120487|YachidaS_2019__SAMD00114775|unknown|11|MetaGeneAnnotator-MetaGeneMark-Pyrodigal (935)	K01869	LARS, leuS; leucyl-tRNA synthetase [EC:6.1.1.4]	1231
88824|YachidaS_2019__SAMD00164717|unknown|11|MetaGeneAnnotator-MetaGeneMark-Pyrodigal (472)	K00926	arcC; carbamate kinase [EC:2.7.2.2]	405
103683|CosteaPI_2017__SID713B015-11-90-0|unknown|11|MetaGeneAnnotator-MetaGeneMark-Pyrodigal (227)			239
24500|DavidLA_2015__LD-Run1-09|unknown|11|MetaGeneAnnotator-MetaGeneMark (409)	K11203	fryC, frvB; fructose-like PTS system EIIC or EIIBC or EIIABC component	496
70400|FengQ_2015__SID31881|unknown|11|MetaGeneAnnotator-MetaGeneMark-Pyrodigal (389)	K01424	E3.5.1.1, ansA, ansB; L-asparaginase [EC:3.5.1.1]	275
146704|FengQ_2015__SID531128|unknown|11|MetaGeneAnnotator-MetaGeneMark-Pyrodigal (679)	K01874	MARS, metG; methionyl-tRNA synthetase [EC:6.1.1.10]	919
89189|HMP_2012__SRS023914|unknown|11|MetaGeneAnnotator-MetaGeneMark-Pyrodigal (353)			32	K06158	1
34383|VincentC_2016__MM002.1|unknown|11|MetaGeneAnnotator-MetaGeneMark-Pyrodigal (60)	K02907	RP-L30, MRPL30, rpmD; large subunit ribosomal protein L30	74
124093|XieH_2016__YSZC12003_37175|unknown|11|MetaGeneAnnotator-MetaGeneMark-Pyrodigal (1697)			371
16894|ZeeviD_2015__PNP_Main_16|Bacteria|11|MetaGeneAnnotator-MetaGeneMark-Pyrodigal (426)	K01872	AARS, alaS; alanyl-tRNA synthetase [EC:6.1.1.7]	380
1620|LeviatanS_2022__Rep_2506|Bacteria|11|MetaGeneAnnotator-MetaGeneMark-Pyrodigal (646)	K03702	uvrB; excinuclease ABC subunit B	948
72926|LeChatelierE_2013__MH0174|unknown|11|MetaGeneAnnotator-MetaGeneMark-Pyrodigal (491)	K06168	miaB; tRNA-2-methylthio-N6-dimethylallyladenosine synthase [EC:2.8.4.3]	691
91895|LeChatelierE_2013__MH0413|unknown|11|MetaGeneAnnotator-MetaGeneMark-Pyrodigal (314)			335
82178|NielsenHB_2014__V1_CD30_0|unknown|11|MetaGeneAnnotator-MetaGeneMark-Pyrodigal (479)	K00428	E1.11.1.5; cytochrome c peroxidase [EC:1.11.1.5]	542
29401|VatanenT_2016__G80403|unknown|11|MetaGeneAnnotator-MetaGeneMark-Pyrodigal (596)			163	K20283	5
119721|ZeeviD_2015__PNP_Main_707|unknown|11|MetaGeneAnnotator-MetaGeneMark-Pyrodigal (861)	K15524	mngB; 2-O-(6-phospho-alpha-D-mannosyl)-D-glycerate hydrolase [EC:3.2.1.-]	280
134062|CosteaPI_2017__SID713B016-11-90-0|unknown|11|MetaGeneAnnotator-MetaGeneMark-Pyrodigal (335)	K06381	spoIID; stage II sporulation protein D	260
44221|CM_madagascar__A79_02_1FE|unknown|11|MetaGeneAnnotator-MetaGeneMark-Pyrodigal (304)			103
79151|VogtmannE_2016__MMRS14379078ST-27-0-0|unknown|11|MetaGeneAnnotator-MetaGeneMark-Pyrodigal (405)	K14742	tsaB; tRNA threonylcarbamoyladenosine biosynthesis protein TsaB	314
83416|XieH_2016__YSZC12003_37315|unknown|11|MetaGeneAnnotator-MetaGeneMark-Pyrodigal (381)	K01443	nagA, AMDHD2; N-acetylglucosamine-6-phosphate deacetylase [EC:3.5.1.25]	356
169110|YachidaS_2019__SAMD00114722|unknown|11|MetaGeneAnnotator-MetaGeneMark-Pyrodigal (436)	K03106	SRP54, ffh; signal recognition particle subunit SRP54 [EC:3.6.5.4]	490
106699|YachidaS_2019__SAMD00114826|unknown|11|MetaGeneAnnotator-MetaGeneMark-Pyrodigal (161)	K11991	tadA; tRNA(adenine34) deaminase [EC:3.5.4.33]	182
155037|LiJ_2014__MH0402|unknown|11|MetaGeneAnnotator-MetaGeneMark-Pyrodigal (176)	K03704	cspA; cold shock protein	127
3|QinN_2014__LD-57|Eukaryota|1|Augustus-Pyrodigal-Snap (1078)	K10908	POLRMT, RPO41; DNA-directed RNA polymerase, mitochondrial [EC:2.7.7.6]	76
31621|LeChatelierE_2013__MH0010|unknown|11|MetaGeneAnnotator-MetaGeneMark-Pyrodigal (182)			98	K03973	15
27589|VincentC_2016__MM030.2|unknown|11|MetaGeneAnnotator-MetaGeneMark-Pyrodigal (813)	K03438	mraW, rsmH; 16S rRNA (cytosine1402-N4)-methyltransferase [EC:2.1.1.199]	368
39957|HMP_2019_ibdmdb__CSM5MCUO|unknown|11|MetaGeneAnnotator-MetaGeneMark-Pyrodigal (370)			106
60641|ZeeviD_2015__PNP_Main_301|unknown|11|MetaGeneAnnotator-MetaGeneMark-Pyrodigal (650)	K07497	K07497; putative transposase	213			IS3 family transposase [Holdemanella biformis]	Holdemanella biformis	1296	1296	0.97	0	0.9984	631	WP_278728587.1
102520|Obregon-TitoAJ_2015__NO21|unknown|11|MetaGeneAnnotator-MetaGeneMark-Pyrodigal (606)			662
44264|QinJ_2012__NLF011|unknown|11|MetaGeneAnnotator-MetaGeneMark-Pyrodigal (149)			17	K10421	1
263004|Bengtsson-PalmeJ_2015__TRAVELRES50|unknown|11|MetaGeneAnnotator-MetaGeneMark-Pyrodigal (682)	K01740	metY; O-acetylhomoserine (thiol)-lyase [EC:2.5.1.49]	600
123586|BackhedF_2015__SID615_M|unknown|11|MetaGeneAnnotator-MetaGeneMark-Pyrodigal (509)	K23753	ppk2, pap; AMP-polyphosphate phosphotransferase [EC:2.7.4.33]	744
74804|VogtmannE_2016__MMRS33294861ST-27-0-0|unknown|11|MetaGeneAnnotator-MetaGeneMark-Pyrodigal (70)			18	K03163	3
77498|YachidaS_2019__SAMD00115012|unknown|11|MetaGeneAnnotator-MetaGeneMark-Pyrodigal (784)	K03543	emrA; membrane fusion protein, multidrug efflux system	215
174123|XieH_2016__YSZC12003_35523|unknown|11|MetaGeneAnnotator-MetaGeneMark-Pyrodigal (192)	K07738	nrdR; transcriptional repressor NrdR	227
114632|ChengpingW_2017__AS17raw|unknown|11|MetaGeneAnnotator-MetaGeneMark-Pyrodigal (921)			415
66|QinN_2014__LV-18|Eukaryota|1|Augustus-Pyrodigal-Snap (990)			812
1384|LeviatanS_2022__Rep_1286|Bacteria|11|MetaGeneAnnotator-MetaGeneMark-Pyrodigal (542)	K04077	groEL, HSPD1; chaperonin GroEL [EC:5.6.1.7]	749
78352|HMP_2012__SRS017521|Bacteria|11|MetaGeneAnnotator-MetaGeneMark-Pyrodigal (690)	K01874	MARS, metG; methionyl-tRNA synthetase [EC:6.1.1.10]	910
135985|LiJ_2014__MH0330|unknown|11|MetaGeneAnnotator-MetaGeneMark-Pyrodigal (451)	K14441	rimO; ribosomal protein S12 methylthiotransferase [EC:2.8.4.4]	458
159506|CosteaPI_2017__SID713B032-11-90-0|unknown|11|MetaGeneAnnotator-MetaGeneMark-Pyrodigal (665)	K01154	hsdS; type I restriction enzyme, S subunit [EC:3.1.21.3]	243
25855|LeChatelierE_2013__MH0436|Bacteria|11|MetaGeneAnnotator-MetaGeneMark-Pyrodigal (720)	K01667	tnaA; tryptophanase [EC:4.1.99.1]	549
27612|LiuW_2016__SRR3993051|Bacteria|11|MetaGeneAnnotator-MetaGeneMark-Pyrodigal (557)			174
119847|NielsenHB_2014__V1_CD15_3|unknown|11|MetaGeneAnnotator-MetaGeneMark-Pyrodigal (939)	K07137	K07137; uncharacterized protein	616
92329|BritoIL_2016__M1.4.ST|unknown|11|MetaGeneAnnotator-MetaGeneMark-Pyrodigal (368)	K00648	fabH; 3-oxoacyl-[acyl-carrier-protein] synthase III [EC:2.3.1.180]	522
53883|ZeeviD_2015__PNP_Main_5|unknown|11|MetaGeneAnnotator-MetaGeneMark-Pyrodigal (475)	K25086	musE; maltose transport system substrate-binding protein	540
93397|VogtmannE_2016__MMRS39415781ST-27-0-0|unknown|11|MetaGeneAnnotator-MetaGeneMark-Pyrodigal (962)			154
44471|WenC_2017__N290|Bacteria|11|MetaGeneAnnotator-MetaGeneMark-Pyrodigal (1069)	K14698	irtA, ybtP; ATP-binding cassette, subfamily B, bacterial IrtA/YbtP [EC:7.-.-.-]	571
130149|XieH_2016__YSZC12003_35562|unknown|11|MetaGeneAnnotator-MetaGeneMark-Pyrodigal (785)	K01338	lon; ATP-dependent Lon protease [EC:3.4.21.53]	927
1953|LeviatanS_2022__Rep_2695|Bacteria|11|MetaGeneAnnotator-MetaGeneMark-Pyrodigal (362)			102	K09690	4
54579|ZeeviD_2015__PNP_Validation_22|unknown|11|MetaGeneAnnotator-MetaGeneMark-Pyrodigal (638)	K01876	DARS2, aspS; aspartyl-tRNA synthetase [EC:6.1.1.12]	927
1954|LeviatanS_2022__Rep_2695|Bacteria|11|MetaGeneAnnotator-MetaGeneMark-Pyrodigal (317)			26	K06754	1
51864|ZeeviD_2015__PNP_Main_624|unknown|11|MetaGeneAnnotator-MetaGeneMark-Pyrodigal (382)			306
118033|ZellerG_2014__CCIS74726977ST-3-0|unknown|11|MetaGeneAnnotator-MetaGeneMark-Pyrodigal (715)	K21636	nrdD; ribonucleoside-triphosphate reductase (formate) [EC:1.1.98.6]	1127

## Sheet: Euk. genes in >=2 Bac. phyla 
Query	KO	Definition	Score	Second best
92329|BritoIL_2016__M1.4.ST|unknown|11|MetaGeneAnnotator-MetaGeneMark-Pyrodigal (368)	K00648	fabH; 3-oxoacyl-[acyl-carrier-protein] synthase III [EC:2.3.1.180]	522
