# Supplementary material for: Lineage-specific microbial protein prediction enables large-scale exploration of protein ecology within the human gut
Source: Nat Commun. 2025 Apr 3;16:3204. doi: 10.1038/s41467-025-58442-w (PMC11968815; doi:10.1038/s41467-025-58442-w)
Supplement: Supplementary file 12 — Supplementary Data 10 [file 41467_2025_58442_MOESM12_ESM.xlsx]

## Sheet: Supplementary_Table-10-UC_expre
Supplementary Table 10: Differential expression analysis of frequently expressed small proteins between ulcerative colitis and healthy samples. For each of the 69 small protein clusters expressed within at least 90% of studied metatranscriptomic samples, the RPKM within ulcerative colitis and healthy samples was calculated and compared. Significantly differentially expressed (adj. P-value ≤0.05; …

## Sheet: Sheet1
#Protein	Mean healthy RPKM	Mean UC RPKM	Log2foldchange	Significance (FDR)
19937|BritoIL_2016__M2.60.ST|Bacteria|11|MetaGeneAnnotator	109.067	180.572	0.722158	0.0349175
55401|ChengpingW_2017__AS130raw|Bacteria|11|MetaGeneAnnotator	87.7663	215.553	1.28664	4.06174e-07
68712|CosteaPI_2017__SID713B073-11-90-0|Bacteria|11|Pyrodigal	2233.48	3508.22	0.651209	0.013022
14540|HanniganGD_2017__MG100159|Bacteria|11|MetaGeneAnnotator	94.1767	72.6869	-0.3692	0.012805
6514|HanniganGD_2017__MG100185|Bacteria|11|MetaGeneAnnotator	7338.47	10854.1	0.564625	0.0148212
16182|VatanenT_2016__G78833|Bacteria|11|MetaGeneAnnotator	4025.5	4800.34	0.253912	0.0209194
20451|HanniganGD_2017__MG100145|Bacteria|11|MetaGeneAnnotator	1811.72	2318.13	0.355433	0.0137277
23718|HanniganGD_2017__MG100154|Bacteria|11|MetaGeneAnnotator	287.732	594.021	1.04321	0.0243258
28109|HanniganGD_2017__MG100204|Bacteria|11|MetaGeneAnnotator	8.68365	6.6515	-0.339808	0.0143157
19082|SchirmerM_2016__G88960|Bacteria|11|MetaGeneAnnotator	2549.15	2926.15	0.198913	0.0296252
23622|VatanenT_2016__G80510|Bacteria|11|MetaGeneAnnotator	96.4311	144.533	0.578891	0.0270826
28876|VatanenT_2016__G80505|Bacteria|11|MetaGeneAnnotator	325.767	371.887	0.190473	0.0143157
20965|VatanenT_2016__G80292|Bacteria|11|MetaGeneAnnotator	232.782	409.366	0.811747	0.012805
52099|YachidaS_2019__SAMD00114786|Bacteria|11|MetaGeneAnnotator	158.743	123.555	-0.358964	0.0137277
52823|QinJ_2012__CON-028|Bacteria|11|MetaGeneAnnotator	1652.94	518.275	-1.67133	0.0243258
52651|ZeeviD_2015__PNP_Main_646|Bacteria|11|MetaGeneAnnotator	123.632	340.963	1.45617	0.00501909
18234|HanniganGD_2017__MG100181|Bacteria|11|MetaGeneAnnotator	22.4283	45.6168	0.992598	0.00252627
12691|HanniganGD_2017__MG100174|Bacteria|11|MetaGeneAnnotator	12288.9	17299.7	0.493366	0.0137277
28129|YachidaS_2019__SAMD00164831|Bacteria|11|MetaGeneAnnotator	542.055	849.309	0.64689	0.0143157
2217|FengQ_2015__SID31009|Eukaryota|1|Pyrodigal	361.964	179.418	-1.00848	0.000529534
62974|LiJ_2014__O2.UC31-1|Bacteria|11|Pyrodigal	6523	5379.9	-0.27791	0.0148212
54966|YachidaS_2019__SAMD00165018|Bacteria|11|MetaGeneAnnotator	15.0674	47.7491	1.60124	0.00142544
23163|VatanenT_2016__G78803|Bacteria|11|MetaGeneAnnotator	6973.53	5462.42	-0.35229	0.0349175
21781|VatanenT_2016__G80462|Bacteria|11|MetaGeneAnnotator	437.455	847.016	0.951664	0.0143157
58392|YachidaS_2019__SAMD00164889|Bacteria|11|Pyrodigal	72.638	90.8193	0.318347	0.0396444
54964|SchirmerM_2016__G88999|Bacteria|11|MetaGeneAnnotator	569.185	497.39	-0.194155	0.012805
10962|VatanenT_2016__G80344|Bacteria|11|MetaGeneAnnotator	166.73	241.655	0.532761	0.000552763
48678|LomanNJ_2013__OBK3135|Bacteria|11|MetaGeneAnnotator	115.43	148.009	0.355939	0.00215469
17988|HanniganGD_2017__MG100144|Bacteria|11|MetaGeneAnnotator	136.769	246.724	0.846476	0.0143157
91084|YachidaS_2019__SAMD00165022|Bacteria|11|MetaGeneAnnotator	13.7365	64.2149	2.1458	0.0148212
62354|LeChatelierE_2013__MH0405|Bacteria|11|MetaGeneAnnotator	19.7425	11.6254	-0.716257	0.000529534
