# Supplementary material for: Lineage-specific microbial protein prediction enables large-scale exploration of protein ecology within the human gut
Source: Nat Commun. 2025 Apr 3;16:3204. doi: 10.1038/s41467-025-58442-w (PMC11968815; doi:10.1038/s41467-025-58442-w)
Supplement: Supplementary file 13 — Supplementary Data 11 [file 41467_2025_58442_MOESM13_ESM.xlsx]

## Sheet: Supplementary_Table-11-CD_expre
Supplementary Table 11: Differential expression analysis of frequently expressed small proteins between Crohn's disease and healthy samples. For each of the 69 small protein clusters expressed within at least 90% of studied metatranscriptomic samples, the RPKM within Crohn's disease and healthy samples was calculated and compared. Significantly differentially expressed (adj. P-value ≤0.05; Benjam…

## Sheet: Sheet1
#Protein	Mean healthy RPKM	Mean CD RPKM	Log2foldchange	Significance (FDR)
134920|BackhedF_2015__SID521_M|unknown|11|MetaGeneMark	332.945	331.57	-0.00595374	0.0453268
75312|BackhedF_2015__SID78_M|Bacteria|11|MetaGeneAnnotator	277.756	239.847	-0.210885	0.0319966
55401|ChengpingW_2017__AS130raw|Bacteria|11|MetaGeneAnnotator	87.7663	267.84	1.59867	2.30752e-06
68712|CosteaPI_2017__SID713B073-11-90-0|Bacteria|11|Pyrodigal	2233.48	4720.25	1.07923	2.05702e-05
8386|HanniganGD_2017__MG100200|Bacteria|11|MetaGeneAnnotator	172.149	162.241	-0.0850171	6.52582e-05
28294|HanniganGD_2017__MG100204|Bacteria|11|MetaGeneAnnotator	2731.79	2026.45	-0.430713	0.0168346
22003|VatanenT_2016__G69207|Bacteria|11|MetaGeneAnnotator	316.084	321.38	0.0238956	0.0247333
29527|LouisS_2016__AS62_18|unknown|11|Pyrodigal	176.66	169.547	-0.0589489	0.0384258
97315|VogtmannE_2016__MMRS42780924ST-27-0-0|Bacteria|11|MetaGeneAnnotator-MetaGeneMark-Pyrodigal	60.7754	74.6072	0.29149	0.0433429
59491|YachidaS_2019__SAMD00114918|Bacteria|11|MetaGeneAnnotator	10.4341	9.11284	-0.17715	0.0433429
12255|HanniganGD_2017__MG100177|Bacteria|11|MetaGeneAnnotator	58.5704	49.1021	-0.249723	0.017539
16182|VatanenT_2016__G78833|Bacteria|11|MetaGeneAnnotator	4025.5	4850.78	0.268987	0.00995302
20451|HanniganGD_2017__MG100145|Bacteria|11|MetaGeneAnnotator	1811.72	3730.57	1.04163	0.000289131
28109|HanniganGD_2017__MG100204|Bacteria|11|MetaGeneAnnotator	8.68365	7.09584	-0.25837	0.00107354
23622|VatanenT_2016__G80510|Bacteria|11|MetaGeneAnnotator	96.4311	214.943	1.1482	3.04235e-05
15463|VatanenT_2016__G69218|Bacteria|11|MetaGeneAnnotator	340.212	3881.03	3.50807	2.41652e-07
24740|CosteaPI_2017__SID713B042-11-0-0|Bacteria|11|MetaGeneAnnotator-Pyrodigal	92.9277	56.2725	-0.713708	0.000229464
14932|VatanenT_2016__G80355|Bacteria|11|MetaGeneAnnotator	3937.81	2854.13	-0.464206	0.0199323
52099|YachidaS_2019__SAMD00114786|Bacteria|11|MetaGeneAnnotator	158.743	184.751	0.217616	0.00183869
52651|ZeeviD_2015__PNP_Main_646|Bacteria|11|MetaGeneAnnotator	123.632	239.59	0.948905	0.038967
19031|VatanenT_2016__G69196|Bacteria|11|MetaGeneAnnotator	2091.43	1760.55	-0.248339	0.0486882
17213|HanniganGD_2017__MG100128|Bacteria|11|MetaGeneAnnotator	216.361	159.129	-0.440861	0.0230589
2217|FengQ_2015__SID31009|Eukaryota|1|Pyrodigal	361.964	139.16	-1.37275	2.30752e-06
62974|LiJ_2014__O2.UC31-1|Bacteria|11|Pyrodigal	6523	5075.67	-0.361873	0.004308
54966|YachidaS_2019__SAMD00165018|Bacteria|11|MetaGeneAnnotator	15.0674	126.986	2.99379	2.05702e-05
30610|HanniganGD_2017__MG100180|Bacteria|11|MetaGeneAnnotator	243.382	102.459	-1.24007	2.05702e-05
23163|VatanenT_2016__G78803|Bacteria|11|MetaGeneAnnotator	6973.53	5717.03	-0.286576	0.0199323
33121|SchirmerM_2016__G88986|Bacteria|11|MetaGeneAnnotator	106.404	70.22	-0.592694	0.000478935
54964|SchirmerM_2016__G88999|Bacteria|11|MetaGeneAnnotator	569.185	737.68	0.373519	0.00157863
10962|VatanenT_2016__G80344|Bacteria|11|MetaGeneAnnotator	166.73	331.758	0.988332	0.0124165
62839|ZeeviD_2015__PNP_Main_95|Bacteria|11|MetaGeneAnnotator	909.014	141.686	-2.67304	0.00389774
4364|LeviatanS_2022__Rep_2327|Bacteria|11|MetaGeneAnnotator	36.4253	32.3006	-0.168464	0.0259879
91084|YachidaS_2019__SAMD00165022|Bacteria|11|MetaGeneAnnotator	13.7365	65.7204	2.17873	1.28236e-07
62354|LeChatelierE_2013__MH0405|Bacteria|11|MetaGeneAnnotator	19.7425	17.0358	-0.201728	0.000434568
